# Supplementary material for: Peptide biomarkers used for the selective breeding of a complex polygenic trait in honey bees
Source: Sci Rep. 2017 Aug 21;7:8381. doi: 10.1038/s41598-017-08464-2 (PMC5566959; doi:10.1038/s41598-017-08464-2)
Supplement: Supplementary file 2 — Supplementary Table 1 [file 41598_2017_8464_MOESM2_ESM.xls]

## Sheet: Sheet1
Table 1
Peptides from each protein linked to the different behaviours are listed, along with the MRM transitions used for their detection.
Trait1	Accession (GI)	Description	Peptide	MRM Transition2
				1˚	2˚	3˚
HB	48138819	VAMP (vesicle-associated membrane protein):	FRGPFTER	405.2	361.2	552.3
			EISQIAVTLQPFDFDPAEK	533.3	1065.5	704.3
			TVTSYIK	611.3	510.3	423.3
			VKPEQILIIEPR	514.3	695.4	627.4
			EDLLHLR	425.3	538.3	651.4
	66512785*	SPARC isoformX2	DLADRQELPSHYLK	728.9	828.4	744.4
		(Secreted protein acidic and rich in cysteine Ca binding region)	HELFPIK	527.3	380.2	357.2
	94158709	Odorant binding protein 16	TITDILNS	657.4	316.2	220.1
			TGIQTLQPICVGETGTSQK	742.4	606.3	807.4
	66564402	Calcyclin Binding Protein	ISHTISSNVVSNSSK	621.3	321.2	522.3
			LDIEEFNNLLQQASR	589.3	461.2	702.4
			DILNLEIR	757.5	530.3	644.4
			SLDLHVLGLDNK	562.3	618.9	448.3
			DVHQLPK	622.4	352.2	357.2
	110774625	Odorant binding protein 18	EIAEIFLDENGVNK	1035.5	443.2	775.4
			FNGYDDGGNFNEVVIR	387.3	729.4	729.4
			IETSIDQQK	819.4	518.3	718.4
			DGNIDVEDEK	734.3	287.1	619.3
	48097100	3-ketoacyl-CoA thiolase	SGIPLEK	486.3	258.1	599.4
			LGSQYNLK	752.4	537.3	809.4
			FGTSLGQK	690.4	332.2	633.4
			TEQLTPLAR	456.3	798.5	399.7
			LPSIFK	591.4	298.2	494.3
	110776792	Cytochrome P450	LSPIFTSGK	749.4	291.2	539.3
			DLDLIK	488.3	344.1	373.3
			IVRPDFVNTLIELK	581.3	728.4	830.5
			AEPLGEHLFALETER	504.6	756.4	865.4
	48101907	Proteasome subunit: similar to Tat-binding protein-1	DSYLVLETLPAEYDAR	578.3	821.4	411.2
			APAIIFIDELDAIGTK	353.2	240.1	613.4
			ISHELQAQNDK	575.3	585.3	376.2
			FENLGIQPPK	341.2	639.4	866.5
	110761334	Glycine-rich cell wall structural protein-like protein	MGSIDEGVSK	891.4	634.3	834.4
			HTFDDTLTSHGK	529.3	616.2	717.3
VSH	66557660	Apolipophorin-III-like protein	VVDDISSGIPNAQQQVAELQSK	720.9	716.3	675.4
			FQQGVQTLLK	886.5	758.5	507.8
			IQEDLAK	575.3	331.2	703.4
	66559541	Vesicle membrane protein VAT-1 homolog	YILYGSSNVVTGETK	677.8	390.2	1241.6
			NLLLHSAGGGVGQAVVQLAK	728.5	558.4	913.5
			ATGTIDHILER	527.3	577.8	417.2
			VVALPDHK	496.3	496.3	680.4
			GADYSNEVR	604.3	244.1	882.4
GRM	41350389	prophenoloxidase	SVATQVFNR	764.4	835.4	418.2
			SSVTIPFER	548.3	431.2	762.4
			IYEAIHTGSVINTR	649.3	730.9	492.8
			FSDTIVPR	700.4	484.3	787.4
			VAFDIPPDYLPDR	972.5	546.3	486.7
	58585106	Odorant binding protein ASP3	FDNINVDEILHSDR	599.3	712.9	770.4
			LLNNYFK	685.3	457.2	798.4
CON	66513649	Spectrin alpha chain-like	LLDSLQVQQLFR	918.5	691.4	790.5
			DLSTVQTLLTK	990.6	703.4	802.5
			IQTQIQDLNEK	1088.6	608.8	859.5
			ADSFDATTLAGNK	704.4	274.1	318.2
			ANQLGSAHEVQR	442.2	413.5	531.3
	48095525	Tubulin beta-1 chain	IMNTYSVVPSPK	428.3	1091.6	713.4
			YLTVAAIFR	777.5	577.3	676.4
1 HB = Hygienic behaviour, VSH = Varroa-sensitive hygiene, GRM = Grooming, CON = Control
2 m/z (in Th) of 1st, 2nd and 3rd product ions used in the multiple reaction monitoring assay for each peptide
* Prior ID: gi 66512788, BM-40-SPARC
