# Supplementary material for: Peptide biomarkers used for the selective breeding of a complex polygenic trait in honey bees
Source: Sci Rep. 2017 Aug 21;7:8381. doi: 10.1038/s41598-017-08464-2 (PMC5566959; doi:10.1038/s41598-017-08464-2)
Supplement: Supplementary file 3 — Dataset 2 [file 41598_2017_8464_MOESM3_ESM.xls]

## Sheet: Dataset 2.1 HB Start Pops
Dataset 2
2.1 Mean HB of the 38 source populations and contribution to the initial stock
The province of origin, number of colonies, and HB values of the 38 source populations are listed, as well as the relative contribution of each source population to the initial stock
Source Population ID	Province	Number of colonies	Ave HB	Contribution to the initial stock (%)
1	AB	14	76.4071	2.32172
2	AB	21	60.4571	3.48259
3	AB	18	57.1278	2.98507
4	AB	10	66.95	1.65837
5	AB	12	73.8417	1.99005
6	AB	16	68.5563	2.6534
7	AB	14	58.0357	2.32172
8	AB	20	74.395	3.31675
9	AB	14	80.6286	2.32172
10	AB	20	69.02	3.31675
11	AB	13	46.05	2.15589
12	AB	14	78.0846	2.32172
13	AB	19	65.0316	3.15091
14	BC	15	74.0933	2.48756
15	BC	19	72.8158	3.15091
16	BC	8	71.7875	1.3267
17	BC	16	61.3438	2.6534
18	BC	9	65.2444	1.49254
19	BC	20	65.89	3.31675
20	BC	21	70.5	3.48259
21	BC	20	72.079	3.31675
22	BC	28	79.9714	4.64345
23	BC	17	61.6235	2.81924
24	BC	16	55.0625	2.6534
25	BC	9	65.9778	1.49254
26	BC	10	39.53	1.65837
27	BC	18	52.8389	2.98507
28	BC	8	54.9375	1.3267
29	BC	15	71.1214	2.48756
30	BC	8	61.8125	1.3267
31	MB	16	54.0187	2.6534
32	MB	20	44.53	3.31675
33	MB	13	65.4769	2.15589
34	MB	15	49.4133	2.48756
35	MB	12	59.2636	1.99005
36	MB	15	53.9467	2.48756
37	MB	34	63.4182	5.63847
38	MB	16	51.2938	2.6534
				1.3267	Min
				5.63847	Max
				2.63158	Ave

## Sheet: Dataset 2.2 Contrib to final
Dataset 2
2.2 Contribution of the source population to final FAS and MAS stocks
Contribution of the source population to final FAS and MAS stocks were estimated based on the great-grandmother source of the selected F2 queen and drones for the final breeding. Values of the contribution of each represented source population to the initial pool are also included as comparison.
Overall contribution to final FAS
	great- grandmother source ID	Contribution to final selected breeders (%)	contribution to initial stock (%)
	1	2.27273	2.32172
	8	9.54545	3.31675
	9	2.27273	2.32172
	10	9.09091	3.31675
	14	24.0909	2.48756
	22	38.6364	4.64345
	25	2.27273	1.49254
	36	11.8182	2.48756
	Total	100	22.3881
Overall contribution to final MAS
	great- grandmother source ID	Contribution to final selected breeders (%)	contribution to initial stock (%)
	12	12.8788	2.32172
	14	29.2929	2.48756
	20	2.77778	3.48259
	22	55.0505	4.64345
	Total	100	12.9353
