# Supplementary material for: Peptide biomarkers used for the selective breeding of a complex polygenic trait in honey bees
Source: Sci Rep. 2017 Aug 21;7:8381. doi: 10.1038/s41598-017-08464-2 (PMC5566959; doi:10.1038/s41598-017-08464-2)
Supplement: Supplementary file 4 — Supplementary table 2 [file 41598_2017_8464_MOESM4_ESM.xls]

## Sheet: F0_Plate1-5_HB+MRM
Table 2
Four spreadsheets are included representing each of the four generations, including F0. Data are relative ratios for the 1˚ MRM transition for each peptide versus the stable isotope-labelled standard. The peptide codes in the first row are coded by HB or CTRL (for marker or control), the protein name (corresponding to those in Supplementary Table 1) and the first two letters of the amino acid seq…
#	Plate #	Colony	Province	Area	HB%	HB-TaTBP-IS	CTRL-SPE-AN	HB-CBP-DV	VSH-VAT1-GA	VSH-APOLI-IQ	HB-OBP18-IE	HB-OBP18-DG	VSH-VAT1-VV	HB-Hyp-HT	HB-Hyp-MG	HB-CBP-IS	HB-CoAT-FG	HB-CoAT-LG	HB-VAMP-TV	HB-CoAT-SG	HB-VAMP-FR	CTRL-SPE-IQ	HB-CoAT-TE	Gr-ProPo-SV	CTRL-SPE-AD	VSH-VAT1-AT	Gr-ProPo-FS	Gr-ProPo-IY	HB-SPARC-DL	HB-SPARC-HE	HB-VAMP-ED	HB-P450-LS	HB-P450-DL	Gr-ASP3-LL	CTRL-TUB-IM	VSH-APOLI-FQ	HB-TaTBP-FE	Gr-ProPo-SS	VSH-VAT1-YI	HB-CoAT-LP	HB-VAMP-VK	HB-OBP18-FN	VSH-APOLI-VV	HB-CBP-SL	HB-P450-AE	VSH-VAT1-NL	Gr-ASP3-FD	HB-OBP18-EI	CTRL-SPE-DL
1	Plate 1	134	MB	MB-LS	78.2708	0.0279212	0.391168	0.0810419	0.240257	0.203287	0.02088		0.803441	0.101126	0.486558	0.14172	0.468718	0.401975	0.266138	0.0150638	0.245668	0.461968	0.315869	0.107521	0.54358	0.639284	0.233756	0.188172	0.273896	0.228864	0.127157	0.497342	0.48657	0.730829	0.971567	0.850897	0.0862381	0.284808	0.232191	0.322452	0.275675	0.323931	0.805186	0.331379	0.323109	0.672439	0.815598	0.129807	0.893061
2	Plate 1	359	BC	BCLM	86.7738		0.00313974		0.00322392	0.0969215	0.030143		0.0142048	0.0443331	0.500228		0.039192	0.0354792	0.0130507		0.0126597		0.027875	0.0143192		0.0108935	0.267204	0.19938	0.125086	0.127962		0.00372556		2.55244	0.0103576	0.392863		0.298983		0.0263935	0.0141947	0.435576	0.36791	0.029633	0.00367102	0.0127955	2.28455	0.179844
3	Plate 1	504	AB	AB North	67.3077	0.0350833	0.28264	0.164994	0.316324	0.870668	0.109089		1.07857	0.370681	1.44371	0.258761	0.691503	0.611791	0.43587	0.024921	0.390914	0.351314	0.519466	0.165718	0.378473	0.939425	0.441446	0.381724	0.919284	0.866919	0.212919	0.73449	0.57892	3.77717	1.08697	4.07734	0.119644	0.559419	0.326489	0.479327	0.445291	1.28172	2.52308	0.606633	0.366054	0.852413	4.15493	0.681511	0.707195
4	Plate 1	379	BC	BCLM	31.6382	0.0111881	0.197414	0.0704095	0.112824	0.272084	0.0454967		0.407381	0.0741051	0.810271	0.0722413	0.292427	0.27466	0.148446	0.0077527	0.137406	0.240757	0.200721	0.105324	0.297703	0.29625	0.165227	0.133781	0.189713	0.172849	0.0636798	0.144543	0.165947	1.77141	0.25641	1.15169	0.0421155	0.198219	0.110269	0.195747	0.155173	0.566891	1.05587	0.262403	0.105213	0.315018	1.59178	0.221734	0.425419
5	Plate 1	539	AB	AB North	91.0483	0.064192	0.496795	0.232226	0.586923	0.233411	0.0480958		1.97944	0.179509	0.533861	0.370503	1.31286	1.12356	0.690122	0.0418936	0.606151	0.539355	0.825165	0.262351	0.613722	1.66771	0.451222	0.40899	0.558943	0.53395	0.295812	1.70381	1.4945	0.876665	2.85474	1.00766	0.256628	0.558284	0.536767	0.803634	0.684106	0.752476	0.944271	0.811094	1.03452	1.29689	0.843655	0.316125	1.10809
6	Plate 1	503	AB	AB North	91.608	0.0240885	0.176472	0.151381	0.23196	0.504214	0.130965		0.803162	0.301142	1.57849	0.268769	0.453362	0.423645	0.326805	0.0176267	0.292003	0.221031	0.369414	0.127508	0.256341	0.613847	0.42836	0.393831	0.961224	0.896631	0.166768	0.389516	0.351842	4.36013	0.726598	2.19901	0.0897128	0.595817	0.233225	0.33842	0.330615	1.41192	1.99473	0.603165	0.222462	0.644763	4.4035	0.709604	0.40491
7	Plate 1	373	BC	BCLM	78.2346		0.00309556		0.000856711	0.495584			0.0159538	0.0152509	0.334369									0.00943969		0.00224941	0.022161	0.0136771					0.00852537	0.399464	0.00562974	1.50506		0.0312742			0.00162648	0.0853302	1.46502				0.157748	0.0242581
8	Plate 1	647	AB	AB Central	55.2029	0.0403937	0.446333	0.140479	0.394516	0.43902	0.0357473		1.39412	0.160635	0.36241	0.110406	0.850038	0.753563	0.457579	0.026855	0.397797	0.499519	0.541036	0.147449	0.614391	0.728926	0.407539	0.356157	0.431853	0.382652	0.18628	0.995076	0.874027	1.15295	1.45472	1.76827	0.151391	0.549716	0.407091	0.534543	0.457007	0.55865	1.77864	0.539071	0.616283	1.01962	1.11611	0.232227	1.12964
9	Plate 1	204	SK	SK	54.7285	0.0348322	0.430898	0.141054	0.314208	0.253234	0.0375787		1.05517	0.131928	1.06427	0.246274	0.699558	0.59037	0.382347	0.0257801	0.355883	0.519241	0.467114	0.316451	0.551302	0.91911	0.660476	0.547854	0.420745	0.389567	0.194233	0.935254	0.693343	1.03537	1.26215	1.15219	0.138237	0.834487	0.305285	0.484035	0.394753	0.607282	1.06282	0.500163	0.498887	0.874775	1.24487	0.248593	1.00093
10	Plate 1	358	BC	BCLM	71.1708	0.0161341	0.123867	0.126681	0.11542	0.193739	0.0314376		0.380336	0.100049	0.50418	0.0739838	0.404217	0.331971	0.201057	0.0122837	0.180327	0.127514	0.260116	0.0703478	0.180059	0.312479	0.713156	0.606173	0.417599	0.368439	0.0737909	0.283624	0.192549	2.29185	0.391676	0.875983	0.0613138	0.893968	0.115669	0.256555	0.202951	0.559499	0.810636	0.323547	0.162005	0.327119	2.13786	0.233231	0.281543
11	Plate 1	257	MB	MB-UM	98.5711	0.0556266	0.520604	0.206918	0.757841	0.645133	0.0436091		2.54364	0.579424	2.22309	0.389335	1.64005	1.51208	0.847622	0.0603173	0.771035	0.468556	1.196	1.24735	0.551429	2.21779	2.9775	2.55473	0.60065	0.575313	0.32012	0.735559	0.683942	1.27824	2.44658	2.76245	0.223722	3.8262	0.773693	1.0832	0.854904	0.726422	2.80384	0.705156	0.487073	1.88695	1.29268	0.288176	1.04744
12	Plate 1	453	BC	BCVI	81.8828	0.0710004	0.340698	0.242287	0.642187	0.243739	0.0375249		2.22625	0.127541	0.386849	0.226831	1.96361	1.72645	0.812855	0.0676285	0.743285	0.338589	1.25596	0.477566	0.504059	1.86567	1.19937	0.961177	0.444188	0.431148	0.323044	2.86605	2.30529	0.976079	3.3834	1.07828	0.257436	1.41715	0.599871	1.25624	0.815666	0.560915	1.00686	0.771364	1.62337	1.56177	0.930217	0.227857	0.85469
13	Plate 1	698	AB	AB South	28.5543	0.0498484	0.207106	0.218738	0.291986	1.59232	0.0900346	0.00100218	1.00298	0.114062	0.658764	0.16867	0.376561	0.345259	0.582896	0.0135452	0.505771	0.265185	0.276657	0.0732445	0.358385	0.798928	0.350307	0.291324	0.710378	0.739567	0.285658	0.44772	0.31145	2.40941	0.889725	6.73503	0.159285	0.408466	0.319887	0.284807	0.575932	1.03793	7.25404	0.831405	0.228817	0.898122	2.74706	0.554303	0.622501
14	Plate 1	103	MB	MB-LS	83.1074	0.0272418	0.0700131	0.131944	0.147545	0.0977632	0.0283499		0.515536	0.0465951	0.265283	0.108974	0.270499	0.225892	0.360225	0.0077527	0.331074	0.0812664	0.189692	0.0422581	0.116161	0.384273	0.743953	0.52709	0.468018	0.389694	0.11428	0.269382	0.209875	0.41634	0.343731	0.400302	0.0646446	0.874552	0.164584	0.177901	0.360159	0.365309	0.421152	0.409484	0.157805	0.415505	0.412244	0.16205	0.164378
15	Plate 1	809	BC	BCKVQ	80.8548	0.0737678	0.503927	0.297317	0.620961	0.368702	0.0465875		2.12613	0.229456	0.913334	0.516161	2.17211	1.99284	0.999177	0.0882858	0.873028	0.602571	1.62296	0.438458	0.608067	1.66451	1.39619	1.26999	0.500762	0.520272	0.42594	2.67229	1.67463	1.38003	2.41324	1.58749	0.270202	1.79894	0.589059	1.52067	0.975804	0.628582	1.57883	1.01082	1.49249	1.65417	1.57305	0.278328	1.07989
16	Plate 1	690	AB	AB South	95.6663	0.0512356	0.126396	0.234571	0.235646	0.709945	0.103049		0.800715	0.2307	0.944173	0.226794	0.33395	0.312474	0.477454	0.0127792	0.422946	0.184667	0.262444	0.104737	0.21509	0.571735	0.347978	0.305964	1.09802	1.10903	0.246387	0.484417	0.323783	3.32363	0.617794	3.10599	0.133714	0.413336	0.26081	0.277816	0.470267	1.15015	3.03158	0.930025	0.209845	0.724622	4.16958	0.532011	0.374126
17	Plate 1	562	AB	AB North	51.9118	0.379418	1.92806	0.948439	3.54462	0.558565	0.170103		10.8817	0.908558	2.12945	2.10627	7.53136	7.21681	3.64282	0.29767	3.10831	2.27936	5.40913	1.69487	2.17735	8.82975	2.95333	2.44488	2.48591	2.2968	1.78062	11.3633	8.35008	3.45337	15.6877	2.29741	1.27478	4.36712	2.54987	5.59535	3.56112	1.19454	2.37853	3.84714	6.71508	6.2441	4.65133	1.08747	4.52915
18	Plate 1	551	AB	AB North	94.7155	0.0210183	0.111918	0.209379	0.178227	0.783831	0.0982105		0.618274	0.413317	1.28161	0.297039	0.245241	0.22108	0.356202	0.00791835	0.318873	0.129378	0.172303	0.083161	0.1589	0.514775	0.252995	0.183943	0.943126	0.912632	0.155867	0.217447	0.206139	3.26154	0.442422	3.45309	0.0784132	0.285627	0.166755	0.159871	0.344386	1.67797	3.75867	0.630244	0.136927	0.538578	3.66901	0.705609	0.255666
19	Plate 1	827	BC	BCKVQ	86.1378	0.0515419	0.394003	0.183008	0.476423	0.314718	0.0516928		1.53514	0.168354	0.654591	0.315834	1.2528	1.14943	0.613472	0.0458945	0.549995	0.46896	0.908902	0.243641	0.482292	1.31238	0.784079	0.709817	0.528179	0.490541	0.286544	1.65344	1.02019	1.27672	1.77963	1.39657	0.171534	1.04755	0.451174	0.918645	0.597854	0.68119	1.3819	0.716778	0.821285	1.24913	1.393	0.28978	0.915004
20	Plate 1	695	AB	AB South	82.7033	0.041466	0.319387	0.20209	0.360136	0.433466	0.0321549		1.24999	0.127407	0.44062	0.168025	0.963983	0.800025	0.578302	0.027304	0.515883	0.274452	0.567137	0.115418	0.448974	1.00538	0.495002	0.405973	0.381724	0.384634	0.191375	1.07177	0.885629	1.52837	1.79364	1.78141	0.145492	0.599771	0.361362	0.523836	0.560297	0.689342	1.89411	0.591967	0.736971	0.870587	1.35243	0.251973	0.655301
21	Plate 1	171	MB	MB-BR	52.7582	0.0198769	0.131244	0.102898	0.137676	0.198701	0.0264023		0.498323	0.0969507	0.385999	0.0823875	0.284994	0.244097	0.246568	0.00798472	0.222226	0.121983	0.184645	0.0517368	0.198592	0.417691	0.47559	0.338777	0.501618	0.457644	0.0804831	0.286453	0.267549	1.16433	0.513333	0.89184	0.0611539	0.53018	0.150246	0.175493	0.221454	0.493821	0.949232	0.321067	0.220564	0.431078	1.18744	0.19412	0.295014
22	Plate 1	807	BC	BCKVQ	98.0709	0.0531524	0.458254	0.19831	0.47511	0.270069	0.0433885		1.62557	0.146163	0.545116	0.250935	1.14837	1.04541	0.626241	0.0375358	0.551639	0.47873	0.828196	0.297148	0.592503	1.32155	1.00306	0.802524	0.389266	0.364956	0.261958	1.78799	1.28063	1.20759	2.47018	1.2306	0.199668	1.27964	0.438895	0.767405	0.605107	0.69806	1.09	0.582347	1.08274	1.14526	1.11892	0.263401	0.94331
23	Plate 1	361	BC	BCLM	81.0373	0.00312632	0.00871271	0.0151932	0.0128891	0.141352	0.0444212		0.0491286	0.0263258	0.421142	0.0170863	0.0540724	0.0435981	0.0322644	0.00189183	0.0296474	0.00748655	0.0319134	0.0112876	0.0111183	0.0379784	0.233386	0.168099	0.133167	0.147714		0.0174929	0.0139005	1.87972	0.0360181	0.580051		0.275171	0.0151064	0.029226	0.0313597	0.653662	0.562225	0.0709328	0.00934062	0.0460985	1.68504	0.269104	0.014317
24	Plate 1	514	AB	AB North	79.5768	0.0150496	0.100305	0.185115	0.163976	0.688502	0.115856		0.569765	0.338235	1.22722	0.232774	0.294816	0.233211	0.304888	0.0105016	0.279173	0.113495	0.198171	0.094842	0.150746	0.45835	0.410863	0.309189	0.795647	0.816582	0.154713	0.169297	0.149087	4.48896	0.341674	3.28938	0.0767696	0.471034	0.192028	0.199885	0.311418	1.74796	2.20327	0.63722	0.100639	0.478997	4.74018	0.669745	0.223916
25	Plate 1	651	AB	AB South	78.4487	0.0455984	0.403456	0.243133	0.417232	0.922654	0.0882951		1.41809	0.434829	1.46965	0.235012	1.1445	0.967664	0.567952	0.0346468	0.530588	0.486092	0.753625	0.204963	0.639299	1.21731	0.551653	0.46033	0.927241	0.929086	0.249658	1.01261	0.964003	3.00257	1.3769	3.78729	0.131609	0.687926	0.417216	0.724763	0.560731	1.27633	4.43896	0.729163	0.542103	1.20005	3.41488	0.593863	1.02792
26	Plate 1	126	MB	MB-LS	75.3968	0.0293685	0.111094	0.140088	0.189827	0.182222	0.0462121		0.677514	0.145952	0.372952	0.106952	0.323448	0.282216	0.354281	0.00999599	0.323787	0.115673	0.200699	0.0533395	0.181461	0.560404	0.262246	0.185768	0.612335	0.592878	0.133638	0.268053	0.254069	1.45665	0.556026	0.823501	0.0919748	0.316458	0.186881	0.197468	0.35485	0.80074	0.851164	0.463096	0.135577	0.555689	1.39837	0.346967	0.293698
27	Plate 1	391	BC	BCLM	96.7222	0.0335735	0.246234	0.203661	0.308845	0.243907	0.0809863		1.11087	0.194392	1.5318	0.234972	0.732878	0.654124	0.462722	0.02808	0.401435	0.303219	0.515269	0.25085	0.374233	0.916349	0.43938	0.354872	0.661568	0.624529	0.19196	0.492861	0.469874	2.63347	0.694384	1.01736	0.104466	0.54286	0.313753	0.530177	0.438176	0.89255	1.13626	0.66565	0.272346	0.906396	2.85411	0.45625	0.603342
28	Plate 1	364	BC	BCLM	97.0918	0.00979782	0.126306	0.0697094	0.100705	0.0891276	0.0154493		0.361506	0.0698236	0.312364	0.032644	0.282732	0.23663	0.13078	0.00786042	0.118049	0.108398	0.162445	0.051322	0.189245	0.302573	0.262876	0.206802	0.195453	0.191588	0.0417047	0.190049	0.188026	1.26595	0.31653	0.376992	0.0356497	0.332538	0.114893	0.152838	0.128692	0.302126	0.378313	0.161667	0.11349	0.285966	0.990712	0.113779	0.265244
29	Plate 1	806	BC	BCKVQ	97.1457	0.0316445	0.26006	0.172492	0.26883	0.693101	0.10462	0.00175767	0.862942	0.250858	1.09045	0.317127	0.625227	0.569906	0.476072	0.0223445	0.411413	0.325773	0.455451	0.171558	0.342619	0.726298	0.955952	0.785559	0.771419	0.747657	0.223636	0.564973	0.514417	3.20234	0.769106	3.02845		1.15228	0.266362	0.4981	0.44269	1.3167	3.55372	0.584034	0.306393	0.802938	3.58509	0.608226	0.581732
30	Plate 1	269	MB	MB-UM	86.6778	0.0262119	0.21181	0.11494	0.241469	0.881982	0.0910601		0.812714	0.642254	4.49393	0.164743	0.713345	0.581285	0.434101	0.024608	0.404512	0.256118	0.490748	0.233003	0.224108	0.692472	0.920035	0.682984	0.93981	0.812996	0.200046	0.0932722	0.0772432	3.66407	0.384734	3.80889	0.0584033	1.1038	0.230005	0.454637	0.424801	1.07685	4.27165	0.281089	0.0314356	0.665513	3.51853	0.534694	0.374646
31	Plate 1	570	AB	AB North	73.2726	0.0425227	0.307522	0.255726	0.341193	0.694139	0.0689799		1.22156	0.25818	1.5087	0.39365	0.7296	0.641134	0.57886	0.0293616	0.518919	0.346866	0.490804	0.187671	0.409408	0.981338	0.410099	0.341923	0.94737	0.954443	0.235366	0.775819	0.589367	3.2236	1.16808	2.86604	0.142162	0.499909	0.332765	0.491145	0.547867	1.07084	3.47939	0.874837	0.414207	0.98141	3.25538	0.505949	0.618884
32	Plate 1	529	AB	AB North	77.6693	0.0537123	0.262484	0.290951	0.479884	0.590891	0.121411		1.62022	0.258136	0.77249	0.393724	0.742519	0.686144	0.749158	0.0262729	0.667475	0.299368	0.542119	0.122089	0.368169	1.39	0.35628	0.269234	1.26859	1.31612	0.295652	0.925145	0.61185	4.00533	1.17062	2.45792	0.161462	0.444322	0.461374	0.533816	0.728704	1.62612	2.8016	1.02229	0.456344	1.43115	4.47132	0.738003	0.595743
33	Plate 1	808	BC	BCKVQ	87.4861	0.0434937	0.347621	0.200955	0.336098	0.239277	0.0698614		1.10441	0.233573	0.780895	0.284569	0.959802	0.797915	0.511012	0.0354689	0.46957	0.391833	0.662238	0.188279	0.44511	0.932392	0.602024	0.526457	0.496586	0.494301	0.232185	0.851603	0.754488	1.78759	1.42218	0.987118	0.166374	0.755732	0.315315	0.680403	0.489931	0.844451	1.076	0.662947	0.430763	1.00337	1.92769	0.383862	0.803508
34	Plate 1	458	BC	BCVI	87.8674	0.0196448	0.105836	0.129879	0.145695	0.292897	0.0722897		0.478318	0.216358	0.825804	0.141779	0.300202	0.264039	0.264625	0.0112868	0.240511	0.122635	0.200415	0.0844933	0.174769	0.423657	0.509156	0.380798	0.609855	0.563412	0.115652	0.242095	0.197152	2.35397	0.373055	1.31627	0.0589002	0.593471	0.141469	0.176529	0.25459	0.953424	1.37422	0.371809	0.128388	0.437996	2.36047	0.42021	0.250664
35	Plate 1	167	MB	MB-BR	42.0822	0.0137211	0.0215038	0.0809611	0.0474052	0.937195	0.116406		0.173561	0.121631	1.04684	0.0594909	0.0285281	0.0227742	0.0940465		0.0859729	0.0271782	0.0224268	0.042169	0.0431496	0.141831	0.547326	0.391679	0.644804	0.668571	0.0497833	0.0206608	0.0186026	4.21507	0.107364	4.06909	0.0302593	0.621587	0.0465579	0.0177101	0.087132	1.77239	4.42232	0.240308	0.0081586	0.154594	3.70196	0.767878	0.0518417
36	Plate 1	589	AB	AB North	54.0192	0.0296349	0.172026	0.249895	0.318446	0.659772	0.101798		1.08561	0.386376	1.56202	0.434698	0.437779	0.398733	0.434841	0.0167022	0.394687	0.204389	0.310875	0.134791	0.238816	0.965887	0.322344	0.253472	1.05999	1.02109	0.207454	0.372427	0.373881	3.74765	0.70082	3.19095	0.107329	0.399762	0.328515	0.319418	0.400476	1.31675	3.25582	0.79557	0.200445	0.974555	3.69202	0.58281	0.404829
37	Plate 1	805	BC	BCKVQ	94.1468	0.0358166	0.376802	0.119399	0.302854	0.367602	0.0260742		1.01551	0.112345	0.696675	0.128911	0.778865	0.683409	0.413572	0.0254609	0.363283	0.395544	0.530055	0.20724	0.478725	0.869385	0.691009	0.599767	0.309639	0.285241	0.17795	1.04622	0.804862	1.35946	1.43933	1.49996	0.124464	0.955856	0.319824	0.496684	0.385762	0.46853	1.6205	0.371348	0.547693	0.786897	1.17167	0.198249	0.796024
38	Plate 1	360	BC	BCLM	93.7909	0.00919759	0.0597044	0.0734352	0.0518529	0.156721	0.0370509		0.17546	0.0829815	0.508801	0.050376	0.223809	0.181085	0.112719	0.00757279	0.106159	0.0622265	0.139176	0.0606039	0.0998703	0.140879	0.43609	0.329752	0.26605	0.284294	0.0448421	0.133397	0.128736	2.34336	0.192694	0.678809	0.032122	0.524298	0.0517398	0.129855	0.105868	0.569618	0.720832	0.19407	0.0805451	0.141055	1.92054	0.247748	0.118279
39	Plate 1	438	BC	BCVI	67.7862	0.0102796	0.0406877	0.0884552	0.0624666	0.386174	0.0462216		0.239699	0.123073	0.951379	0.102151	0.217878	0.182288	0.161218	0.00571959	0.151383	0.0421788	0.134103	0.0129441	0.0506662	0.168522	0.327756	0.256127	0.288291	0.273712	0.0762389	0.0675741	0.0566779	3.44938	0.0542677	1.52071	0.0377485	0.376481	0.0667316	0.107537	0.149205	0.797192	1.69793	0.208604	0.0338123	0.193551	1.8883	0.331694	0.0766958
40	Plate 1	250	MB	MB-UM	80.7363	0.0347289	0.303658	0.154014	0.337551	0.446693	0.0669213		1.17619	0.260821	2.46219	0.321345	0.777518	0.684301	0.398779	0.0297002	0.356699	0.387082	0.573429	0.357077	0.408184	0.973128	0.770509	0.655668	0.714602	0.661303	0.220217	0.490791	0.434968	2.11889	1.08952	2.10233	0.102199	0.96418	0.335205	0.568697	0.378315	0.817145	2.06056	0.535283	0.282525	1.0153	2.23458	0.389065	0.676262
41	Plate 1	365	BC	BCLM	81.3492	0.016315	0.162783	0.0695435	0.167238	0.104416	0.0302629		0.600796	0.0817688	0.525261	0.0926588	0.42656	0.373536	0.250859	0.0118339	0.221434	0.143287	0.287537	0.0636228	0.233283	0.507096	0.5415	0.387877	0.29169	0.308668	0.0919603	0.221516	0.227563	2.13094	0.62567	0.452297	0.0631731	0.629096	0.185215	0.2453	0.235882	0.523916	0.501264	0.242674	0.124637	0.507019	1.89651	0.223009	0.326725
42	Plate 1	559	AB	AB North	78.092	0.173906	1.53981	0.58592	1.36594	1.02184	0.17415		4.5022	0.464894	3.33071	1.06281	3.04627	2.83591	1.7839	0.126128	1.55522	1.85494	2.25491	0.602145	1.88807	3.50954	1.50711	1.24782	1.78479	1.81849	0.858808	4.57534	3.17441	4.178	5.85713	4.24798	0.445771	1.90921	1.26128	2.22016	1.66725	1.63994	4.59143	2.14543	2.16017	2.93588	4.40318	1.15592	3.29288
44	Plate 1	518	AB	AB North	68.8589	0.0234338	0.150503	0.164285	0.245343	0.448165	0.0723005		0.835572	0.29644	1.20976	0.214601	0.613422	0.496728	0.339261	0.0188327	0.303118	0.174076	0.385506	0.14339	0.220479	0.715481	0.372537	0.280064	0.778689	0.767455	0.143289	0.358995	0.376882	3.58413	0.687948	1.96263	0.0834556	0.470341	0.241178	0.384315	0.308129	1.12983	1.98909	0.548166	0.175912	0.72766	3.14165	0.529298	0.352942
45	Plate 1	803	BC	BCKVQ	86.6844	0.0302152	0.430979	0.128674	0.223389	0.184365	0.0264465		0.830873	0.0853161	0.408356	0.148217	0.576721	0.495041	0.345122	0.0188506	0.304631	0.405672	0.368234	0.12312	0.521799	0.552966	0.418948	0.33857	0.20847	0.214085	0.128884	0.896993	0.598992	1.01168	1.05285	0.819208	0.104981	0.511766	0.192337	0.343637	0.309613	0.458875	0.824841	0.337415	0.42327	0.608442	0.834049	0.200997	0.786311
46	Plate 1	501	AB	AB North	93.915	0.0544714	0.530169	0.230557	0.584756	0.205319	0.0298833		2.12868	0.159658	0.588943	0.325998	1.28843	1.12109	0.679848	0.046327	0.616842	0.45575	0.775664	0.304392	0.640354	1.7479	0.634735	0.510417	0.446653	0.440068	0.249628	1.53246	1.39076	0.87001	2.85861	0.871099	0.23036	0.818811	0.595072	0.767934	0.616386	0.51909	0.901076	0.62521	0.75095	1.37781	0.623108	0.221735	0.95359
47	Plate 1	445	BC	BCVI	65.7228	0.0392478	0.271837	0.17942	0.37048	0.212726	0.0251589		1.291	0.123324	0.296304	0.0816183	0.996507	0.862759	0.459232	0.0297606	0.424241	0.216795	0.550089	0.123177	0.378377	1.19176	0.353327	0.252616	0.281757	0.291036	0.151062	1.04398	1.00395	1.09721	1.71142	0.939987	0.164788	0.474237	0.361336	0.537419	0.425221	0.446879	1.00615	0.478615	0.471429	0.939518	0.714854	0.173887	0.533305
48	Plate 1	173	MB	MB-BR	61.1967	0.0280935	0.21903	0.0832094	0.245782	0.185877	0.024261		0.839643	0.0447504	0.163474	0.0484962	0.587464	0.512998	0.288303	0.0162377	0.260767	0.256239	0.413709	0.0752883	0.333946	0.687775	0.401735	0.356577	0.238332	0.229481	0.108399	0.827405	0.553303	0.737422	1.08445	0.767229	0.101556	0.511778	0.242244	0.364649	0.270834	0.347795	0.867157	0.254682	0.372134	0.710549	0.556252	0.157874	0.546272
49	Plate 1	510	AB	AB North	92.9621	0.0396357	0.287417	0.255637	0.366039	0.672184	0.0960626		1.21703	0.289601	0.783543	0.313815	0.681163	0.607292	0.560604	0.02375	0.500368	0.334765	0.521401	0.14545	0.365928	0.968601	0.613176	0.49165	0.854882	0.866855	0.248873	0.541673	0.503231	2.84008	0.880881	2.8225	0.130072	0.757024	0.38619	0.44701	0.527072	1.29158	3.13929	0.74379	0.261335	1.03126	2.53692	0.599984	0.667749
50	Plate 1	508	AB	AB North	94.9973	0.0712316	0.632024	0.334913	0.747858	0.6117	0.0706218		2.44618	0.29796	1.60173	0.5912	1.46655	1.32024	0.842374	0.0497206	0.747325	0.702732	0.982112	0.356228	0.782615	2.07361	0.553949	0.466383	0.898617	0.852245	0.389811	1.88305	1.84424	1.90376	2.94303	2.69684	0.273861	0.739508	0.676714	0.995911	0.787224	0.911666	2.77074	0.989548	0.921573	1.88705	1.62924	0.466715	1.21897
51	Plate 1	566	AB	AB North	86.655	0.169282	1.06775	0.546695	1.56533	0.390677	0.113171		5.18269	0.483708	1.39153	1.06073	3.10334	2.90627	1.87095	0.124125	1.60328	1.45509	2.41856	0.547921	1.32477	4.39105	1.44411	1.39751	2.04364	2.03013	0.905346	4.56055	3.78959	2.36341	6.15105	1.66839	0.535793	1.92235	1.3714	2.31853	1.70604	0.994228	1.70639	1.96545	2.10567	3.23019	2.06542	0.631761	2.28
52	Plate 1	543	AB	AB North	73.3743	0.0909708	0.675154	0.252011	0.793928	0.3979	0.0469103		2.66012	0.257094	0.755622	0.451238	1.66585	1.5374	0.962161	0.0605666	0.832226	0.645901	1.1777	0.382332	0.778699	2.19947	0.802014	0.662668	0.628627	0.580359	0.453801	3.18835	2.39665	1.17817	4.10138	1.75369	0.277891	1.04315	0.72165	1.14528	0.870789	0.673921	1.82267	0.811734	1.32505	1.84246	0.947571	0.297142	1.291
53	Plate 1	376	BC	BCLM	100	0.0184288	0.150862	0.130513	0.198394	0.17604	0.0279717		0.70343	0.0666456	0.47327	0.086676	0.452681	0.364552	0.290795	0.0137458	0.263689	0.166825	0.251743	0.10503	0.261513	0.568675	0.321821	0.255808	0.319491	0.319344	0.0625474	0.331827	0.33473	1.39344	0.623322	0.745948	0.071933	0.383162	0.214545	0.249003	0.267405	0.36853	0.722766	0.338323	0.159621	0.480358	0.784575	0.169563	0.336663
54	Plate 1	573	AB	AB North	68.2842	0.0320227	0.209636	0.219992	0.282186	0.333163	0.0745508		0.950598	0.344516	1.40064	0.37634	0.602895	0.505622	0.427142	0.0211049	0.391121	0.236734	0.370641	0.1185	0.263283	0.742355	0.43174	0.341218	0.974354	0.919214	0.179222	0.607149	0.504242	2.93275	0.952834	1.543	0.106393	0.524095	0.256307	0.367656	0.405609	1.02978	1.48383	0.650709	0.249163	0.795216	2.46501	0.457756	0.470162
55	Plate 1	811	BC	BCKVQ	43.1866	0.0183768	0.080359	0.179754	0.143243	0.562354	0.145764		0.472352	0.266672	2.18568	0.260477	0.386438	0.349012	0.246188	0.0123104	0.215445	0.120568	0.290546	0.0879512	0.118689	0.363336	0.37043	0.298051	0.739752	0.727814	0.146829	0.167793	0.137475	3.96417	0.268036	2.46645	0.0603282	0.437339	0.125633	0.303848	0.225586	1.17504	2.29752	0.588901	0.0714881	0.322086	3.17209	0.735703	0.208866
56	Plate 1	125	MB	MB-LS	83.3622	0.0246169	0.076833	0.107637	0.126873	0.477309	0.0504726		0.413635	0.0714355	0.561561	0.10063	0.152243	0.138624	0.225069		0.212548	0.0797596	0.11107	0.030404	0.109415	0.345458	0.362507	0.296994	0.591612	0.545228	0.0726309	0.187292	0.131121	1.74543	0.27459	2.01815	0.0665149	0.449495	0.118939	0.0976889	0.22015	0.771226	2.16533	0.316946	0.0955444	0.317094	1.53945	0.331866	0.15806
57	Plate 1	425	BC	BCVI	91.6415	0.0282469	0.310511	0.121644	0.299402	0.17707	0.0227391		1.07052	0.0619955	0.372839	0.147007	0.763436	0.671916	0.36196	0.0252682	0.326437	0.279802	0.445093	0.121034	0.368904	0.867485	0.370751	0.397561	0.288802	0.261097	0.115106	0.79306	0.749439	0.743648	1.22924	0.778988	0.115037	0.631865	0.328991	0.419753	0.354504	0.372744	0.772029	0.40302	0.512221	0.811809	0.629384	0.13621	0.605416
58	Plate 1	813	BC	BCKVQ	54.9504	0.100039	0.546828	0.365125	0.803221	0.277692	0.075577		2.71291	0.426042	2.00627	0.562455	3.39637	3.17272	1.42638	0.111861	1.29848	0.64158	2.43568	1.2128	0.700786	2.24686	2.12421	1.89488	0.683646	0.695234	0.66021	3.74357	2.56548	1.77047	3.94347	1.19191	0.34197	2.73223	0.788157	2.42548	1.45261	0.877163	1.21384	1.21134	2.17142	1.81264	1.90141	0.445056	1.40223
59	Plate 1	530	AB	AB North	72.8714	0.0828701	0.683949	0.308549	0.785271	0.748575	0.0826871		2.64324	0.262171	0.876765	0.254358	1.93374	1.66841	1.02345	0.0646286	0.938322	0.77143	1.31723	0.278678	0.876717	2.295	0.778868	0.621652	1.06314	1.0141	0.413536	2.1516	1.70811	2.42619	3.02731	3.32627	0.308116	1.00686	0.838275	1.2904	1.01682	1.07771	3.4149	1.04361	1.24769	1.93651	2.39214	0.52465	1.72848
60	Plate 1	581	AB	AB North	69.9534	0.14832	0.882033	0.440742	1.22453	0.238888	0.0691824		4.16049	0.252963	0.677021	0.83707	2.64755	2.30367	1.34897	0.0922639	1.22277	0.991299	1.83643	0.575074	1.05784	3.54777	1.00428	0.954447	1.08419	1.02562	0.642663	3.80459	3.66695	1.19369	6.21946	1.03203	0.509037	1.34456	1.08413	1.85024	1.31418	0.734412	0.967474	1.50861	1.91971	2.50445	1.14746	0.386063	1.82325
61	Plate 1	555	AB	AB North	78.0081	0.0285204	0.162998	0.187211	0.244487	0.778603	0.0696522		0.871312	0.108355	0.788863	0.191583	0.414209	0.371781	0.428302	0.0130496	0.377049	0.167508	0.264858	0.0831339	0.209715	0.67891	0.352889	0.269662	0.895717	0.876418	0.153418	0.630481	0.473329	3.00556	0.894964	3.42273	0.101201	0.396452	0.253366	0.297281	0.394591	0.888609	3.19312	0.522774	0.304717	0.606448	2.62198	0.403788	0.348098
62	Plate 1	824	BC	BCKVQ	49.8948	0.0282125	0.24343	0.188307	0.269535	0.450213	0.0811435		0.908029	0.214933	1.95238	0.28393	0.751332	0.674565	0.314683	0.0255665	0.297197	0.270804	0.543676	0.201786	0.328025	0.735522	0.384744	0.31131	0.527095	0.539359	0.150651	0.551802	0.471225	2.45184	0.878915	1.97716	0.106585	0.460972	0.274624	0.526704	0.329252	1.10755	1.83718	0.543148	0.294227	0.746176	2.38836	0.470294	0.573505
63	Plate 1	826	BC	BCKVQ	71.7705	0.0288065	0.328138	0.104242	0.275134	0.419276	0.0413811		0.98953	0.0806637	0.599435	0.167972	0.650237	0.569185	0.367332	0.0228655	0.34442	0.362125	0.442659	0.116964	0.42392	0.760046	0.842415	0.67841	0.394242	0.362968	0.161414	0.771724	0.603709	1.04191	1.07524	1.76422	0.102207	0.959312	0.268198	0.433773	0.371294	0.52549	1.63582	0.396867	0.43848	0.699201	0.937541	0.196467	0.759013
64	Plate 1	429	BC	BCVI	88.7966	0.0228765	0.0972525	0.134327	0.117329	0.205816	0.0521702		0.402317	0.166077	0.602916	0.169458	0.284159	0.242621	0.28365	0.00971524	0.258743	0.116905	0.190743	0.0420918	0.106139	0.221285	0.525147	0.413763	0.503345	0.4655	0.0990534	0.305571	0.19021	3.20859	0.20315	0.855422	0.0552327	0.637525	0.120212	0.175236	0.280076	0.587463	0.829465	0.36612	0.133888	0.300222	2.25238	0.290788	0.200375
65	Plate 1	538	AB	AB North	83.0137	0.0697219	0.618183	0.33415	0.7026	0.711219	0.069803		2.29563	0.293415	1.29709	0.492402	1.38839	1.21157	0.874801	0.0473773	0.780563	0.591357	0.898529	0.304297	0.739373	2.00985	0.575907	0.48747	1.15712	1.03044	0.379833	1.603	1.44517	2.19449	2.50226	2.91584	0.249882	0.722936	0.742095	0.86701	0.87501	1.02921	2.89003	1.16194	0.895355	1.71227	1.95919	0.488492	1.32142
66	Plate 1	515	AB	AB North	70.7819	0.0491349	0.486654	0.193797	0.506153	0.283365	0.0315703		1.69873	0.165164	0.761838	0.181781	1.35073	1.12437	0.607719	0.0384583	0.565215	0.388984	0.775502	0.351406	0.617581	1.54078	0.666874	0.542159	0.397151	0.40808	0.204293	1.3838	1.29318	1.39402	2.54178	1.28068	0.221346	0.826177	0.554214	0.760068	0.591867	0.581439	1.19339	0.56812	0.794024	1.09609	0.9965	0.194935	0.96006
67	Plate 1	638	AB	AB Central	88.6152	0.0605414	0.529669	0.209019	0.612923	0.713311	0.0461718		2.10726	0.159351	0.586584	0.228408	1.15357	1.06355	0.615661	0.0397039	0.576475	0.532572	0.760389	0.304476	0.740644	1.42831	0.710539	0.608822	0.636392	0.603393	0.209342	1.44031	1.306	1.37129	2.64046	3.13332	0.238304	0.843665	0.580209	0.749188	0.629071	0.610691	2.787	0.778824	0.812623	1.40037	1.09207	0.272785	1.08494
68	Plate 1	362	BC	BCLM	99.4444	0.0256106	0.230964	0.112356	0.192329	0.183706	0.0290442		0.766737	0.0706763	0.405265	0.108502	0.616536	0.458032	0.297559	0.0179909	0.280451	0.246198	0.358255	0.0923326	0.273543	0.580569	0.639479	0.458394	0.30375	0.325873	0.120069	0.679994	0.513078	1.3361	0.503449	0.749726	0.0744427	0.665025	0.217648	0.32074	0.299766	0.549159	0.684554	0.317337	0.355364	0.528407	0.828311	0.215384	0.451742
69	Plate 1	719	AB	AB South	41.697	0.0375661	0.271864	0.23531	0.289752	0.250355	0.0549984		0.989794	0.161523	0.955087	0.262644	0.64249	0.608518	0.548658	0.0253343	0.498198	0.332862	0.485372	0.143393	0.426886	0.837434	0.569348	0.467232	0.656643	0.651133	0.252063	0.61359	0.550473	3.10204	0.905064	1.0617	0.129141	0.703098	0.290716	0.4919	0.539265	0.711115	0.936023	0.649963	0.315452	0.835451	2.93387	0.360168	0.691561
70	Plate 1	141	MB	MB-BR	32.4262	0.0302328	0.384711	0.13491	0.313519	0.272248	0.0303803		1.14821	0.145297	0.687606	0.130042	0.815849	0.748031	0.394307	0.0274711	0.372939	0.348536	0.506789	0.223656	0.521873	0.955688	0.495584	0.400229	0.321245	0.297946	0.139032	0.819916	0.846682	1.13497	1.59473	1.16147	0.120704	0.620567	0.330702	0.45425	0.391896	0.579761	1.05475	0.405252	0.54913	0.755785	0.839267	0.206776	0.78274
71	Plate 1	823	BC	BCKVQ	90.7374	0.00844949	0.0456525	0.0728127	0.0550848	0.453397	0.0574959		0.223393	0.089387	1.03154	0.0870685	0.12255	0.104369	0.137773	0.00308188	0.127988	0.0539697	0.0810099	0.0104883	0.0502386	0.154848	0.477359	0.345522	0.300423	0.288921	0.089287	0.0435364	0.0338152	3.12075	0.0499865	1.62163		0.460794	0.0563855	0.0606488	0.140818	0.852645	1.76547	0.199291	0.021003	0.145538	1.40884	0.379518	0.087654
72	Plate 1	676	AB	AB South	88.0664	0.040954	0.144992	0.270072	0.240467	0.414905	0.0946372		0.833618	0.172915	0.762051	0.240172	0.333292	0.295407	0.475781	0.0128144	0.428006	0.203404	0.242273	0.0796099	0.279931	0.675715	0.528592	0.425695	0.967423	0.962993	0.235293	0.249634	0.215445	3.48537	0.521743	1.83554	0.0950143	0.631804	0.240289	0.246687	0.462625	1.12349	1.83001	0.903812	0.134199	0.757547	4.12512	0.600801	0.454443
73	Plate 1	580	AB	AB North	64.1799	0.0250334	0.22729	0.153503	0.296505	0.228503	0.0550741		1.06254	0.256882	0.918093	0.217988	0.56898	0.500419	0.32707	0.0176921	0.305201	0.234407	0.386072	0.0861731	0.299239	0.838063	0.462915	0.396758	0.838615	0.816607	0.145929	0.456154	0.387888	2.49197	0.633988	0.987075	0.0879115	0.617749	0.304427	0.344522	0.334534	0.895794	0.908409	0.520492	0.233605	0.75541	2.25012	0.384074	0.496319
74	Plate 1	816	BC	BCKVQ	100	0.0305567	0.172956	0.248094	0.233382	0.550212	0.108594		0.797991	0.329541	1.10483	0.304771	0.372874	0.307212	0.443255	0.0114234	0.411705	0.204306	0.24703	0.077461	0.243508	0.494625	0.363591	0.314215	0.811916	0.835957	0.176583	0.381589	0.320326	4.38689	0.604636	2.28869	0.109807	0.408713	0.232851	0.253211	0.446239	1.3972	2.23082	0.774673	0.19481	0.710048	4.52402	0.623201	0.399806
75	Plate 1	553	AB	AB North	76.3017	0.107924	0.662177	0.39166	0.767148	0.290978	0.0438489		2.67586	0.30917	1.05025	0.725186	2.29975	2.02793	1.19927	0.0764716	1.10557	0.669689	1.61301	0.494617	0.754031	2.29675	0.834637	0.678761	0.763968	0.74875	0.520688	3.23155	2.29055	1.65348	4.15466	1.26831	0.423198	1.0118	0.838704	1.51867	1.18008	0.586455	1.35652	1.33216	1.50751	1.76989	1.66179	0.313227	1.54261
76	Plate 1	673	AB	AB South	71.1409	0.020573	0.0435265	0.0946438	0.0743709	0.433624	0.0904888		0.235032	0.195487	0.926608	0.0809249	0.0976237	0.0843026	0.17009		0.15889	0.0482645	0.0713204	0.0445028	0.0704978	0.195639	0.39491	0.322149	0.691792	0.710862	0.0733081	0.0356755	0.0286669	5.68256	0.112996	1.81898	0.048287	0.499316	0.0750117	0.0768852	0.168331	1.14298	1.7306	0.343281	0.016125	0.219617	5.63829	0.512349	0.113503
77	Plate 1	622	AB	AB Central	67.5933	0.0723176	0.511202	0.232558	0.556204	0.434414	0.0458757		1.89247	0.118654	0.635368	0.294319	1.52897	1.29012	0.663024	0.0507891	0.58604	0.616197	1.00268	0.349459	0.68525	1.07528	0.865511	0.695763	0.532753	0.498656	0.281817	1.6805	1.26291	1.25595	2.21964	2.02294	0.220158	1.03494	0.528191	1.01596	0.665031	0.580089	1.94186	0.807332	0.86241	1.57939	1.25767	0.256808	1.30311
78	Plate 1	633	AB	AB Central	95.2531	0.0544711	0.416961	0.243961	0.417	1.45515	0.0517991		1.48025	0.111679	0.813402	0.248482	1.15395	0.991614	0.726999	0.0289382	0.650303	0.37953	0.668286	0.234189	0.510787	0.929994	0.790026	0.585833	0.476718	0.487379	0.249585	1.15504	0.915281	1.70719	1.96466	6.14174	0.188356	0.913924	0.475971	0.658408	0.709891	0.764235	5.9991	0.728872	0.666163	1.10467	1.40304	0.325438	0.816315
79	Plate 1	523	AB	AB North	76.3349	0.218641	1.32443	0.665721	1.8487	0.653013	0.123309		5.6229	0.353636	1.54108	1.25379	4.87781	4.295	2.12674	0.181077	1.96352	1.7853	3.34191	1.05427	1.59806	4.77922	1.75317	1.55593	1.56083	1.47805	1.23949	6.52915	4.85887	3.04918	7.7464	3.02187	0.717439	2.21726	1.55012	3.90184	2.20815	0.957173	2.83375	2.47551	3.48542	3.56712	3.44737	0.623672	3.14372
80	Plate 1	386	BC	BCLM	79.881	0.0112032	0.050393	0.102493	0.0823607	0.272707	0.0857802		0.275172	0.164477	1.33614	0.0655432	0.179452	0.140391	0.183272		0.167155	0.0713444	0.126339	0.0571945	0.0938765	0.242434	0.36467	0.287802	0.464034	0.460814	0.0778957	0.0832459	0.0673886	3.42673	0.141865	1.11446	0.035898	0.449771	0.0938023	0.126071	0.179718	0.980693	1.11876	0.352077	0.0421545	0.271731	3.79481	0.477524	0.133894
81	Plate 1	586	AB	AB North	70.0295	0.0157076	0.223523	0.0862695	0.185897	0.0546604	0.0130382		0.678551	0.0524411	0.389795	0.105043	0.456193	0.388816	0.246564	0.0111092	0.233218	0.187693	0.250272	0.0960134	0.282212	0.603542	0.257818	0.19517	0.217098	0.222219	0.0847062	0.369055	0.345779	0.713887	0.691515	0.239259	0.0605552	0.323623	0.225764	0.233216	0.242887	0.31108	0.23992	0.252188	0.240981	0.542683	0.530722	0.10386	0.41173
82	Plate 1	804	BC	BCKVQ	92.4647	0.0720335	0.471042	0.249089	0.560425	0.282131	0.0468671		1.95015	0.166586	0.376322	0.345847	1.54391	1.40275	0.819764	0.0487658	0.740269	0.475529	1.01425	0.335426	0.553856	1.35413	1.15733	0.916819	0.429565	0.386861	0.319875	2.89696	1.87966	0.882067	3.36919	1.20489	0.269183	1.4956	0.543171	1.06209	0.797839	0.612796	1.12386	0.739474	1.96445	1.46936	0.979586	0.28584	0.979928
83	Plate 1	618	AB	AB Central	78.7374	0.128742	0.528603	0.411156	1.10115	0.380016	0.0463756		3.30086	0.199517	0.602971	0.57962	2.8641	2.66396	1.20759	0.119671	1.13511	0.655713	2.14437	0.544325	0.639561	2.66944	1.62543	1.46503	0.784388	0.794658	0.52619	4.05934	3.47503	1.09294	5.11448	1.72074	0.411841	1.98289	0.940135	2.23103	1.23794	0.592078	1.62757	1.37425	2.43625	2.53028	1.26827	0.284597	1.21407
84	Plate 1	507	AB	AB North	85.8348	0.085788	0.790236	0.305167	0.835569	0.347678	0.0666108		2.94089	0.226696	0.638435	0.354277	1.90378	1.81149	0.962493	0.0596006	0.866793	0.718511	1.20069	0.255948	1.01156	1.8596	0.86998	0.695913	0.804453	0.711763	0.358772	2.25102	2.33648	2.01107	3.6316	1.49647	0.320827	1.05466	0.857478	1.14817	0.952331	0.954466	1.50908	1.01119	1.42176	2.08056	1.83947	0.433933	1.61399
85	Plate 1	214	SK	SK	67.6202	0.0668616	0.39182	0.224043	0.532528	0.178678	0.044885		1.87532	0.124511	0.690081	0.286885	1.23024	1.12843	0.656447	0.04683	0.572544	0.509561	0.910459	0.178527	0.523836	1.39855	0.875611	0.754584	0.512347	0.563978	0.317011	2.01216	1.37156	1.42108	2.50181	0.823758	0.200913	1.1563	0.584963	0.977063	0.606184	0.498065	0.775813	0.703218	1.11115	1.42693	1.49692	0.234204	0.897392
86	Plate 1	382	BC	BCLM	96.4874	0.0188814	0.0879569	0.146908	0.150902	0.335732	0.0509296		0.492489	0.0762194	0.80078	0.069514	0.273892	0.267512	0.322358		0.302802	0.109917	0.207707	0.0660878	0.156483	0.285776	0.298488	0.232008	0.450618	0.446785	0.127379	0.215369	0.20971	2.36282	0.337817	1.43516	0.0533372	0.347131	0.135215	0.215436	0.303432	0.6371	1.52349	0.432112	0.131292	0.419803	2.27244	0.288871	0.207614
87	Plate 1	526	AB	AB North	73.1383	0.166748	1.23013	0.593134	1.31823	0.503051	0.163164		4.38308	0.820028	2.3114	1.42682	2.83798	2.44368	1.48086	0.10627	1.37651	1.56799	2.02414	0.548759	1.43663	3.51884	0.980638	0.803281	1.64243	1.68631	0.877626	3.84951	3.02071	3.95812	4.96854	2.23202	0.525196	1.06879	1.21772	2.1006	1.46354	1.58124	2.25356	2.24187	1.87352	3.0236	5.01317	1.01257	2.62404
88	Plate 1	513	AB	AB North	62.4472	0.0158126	0.124323	0.111925	0.160743	0.416705	0.0579669		0.620049	0.137546	0.975506	0.150062	0.389643	0.323567	0.267221	0.012765	0.247804	0.12737	0.237506	0.0798565	0.197883	0.474914	0.908785	0.72601	0.672961	0.650169	0.118871	0.247909	0.210652	3.51838	0.364123	1.91799	0.0631305	1.12099	0.192664	0.246431	0.276469	0.825355	1.74475	0.442412	0.150286	0.465211	3.10408	0.383037	0.244196
89	Plate 1	101	MB	MB-LS	95.4495	0.0144015	0.124264	0.135095	0.174951	0.501895	0.0258718		0.6686	0.115762	0.589793	0.0576312	0.320269	0.231436	0.302494		0.280477	0.0788391	0.154862	0.0372165	0.165117	0.534473	0.514275	0.287197	0.352168	0.333271	0.0697268	0.228977	0.252351	1.9698	0.338882	2.11351	0.0596535	0.57118	0.17758	0.141114	0.300959	0.443927	2.37909	0.275759	0.169173	0.409661	0.974107	0.184485	0.199668
90	Plate 1	650	AB	AB Central	87.6483	0.0757679	0.689408	0.449477	0.755342	0.667102	0.0801359		2.52195	0.278249	1.20835	0.318359	1.94654	1.6682	1.04683	0.053514	0.925559	0.738861	1.23141	0.349211	1.05231	1.0884	0.895843	0.75143	1.27255	1.11602	0.411632	2.06385	1.815	3.32296	2.43607	2.90235	0.230425	1.08868	0.79079	1.3487	1.02283	0.9218	2.90647	1.45195	1.09778	1.99383	3.12063	0.514766	1.76241
91	Plate 1	162	MB	MB-BR	69.6716	0.0256891	0.190066	0.126833	0.263344	1.0041	0.0279138		0.946688	0.0460055	0.291836	0.0325354	0.577905	0.481147	0.397413	0.0166134	0.361805	0.184601	0.333985	0.106986	0.365969	0.776459	0.458504	0.36407	0.339833	0.367451	0.12519	0.683367	0.571908	1.18948	1.10513	4.42279	0.089839	0.566887	0.29568	0.338075	0.356837	0.523888	4.94591	0.34666	0.46571	0.754179	0.905563	0.181277	0.522037
92	Plate 1	706	AB	AB South	41.503	0.0336408	0.18998	0.148136	0.165856	0.397497	0.0993808		0.637972	0.174433	1.5932	0.179941	0.325826	0.275493	0.344372		0.306879	0.218724	0.224036	0.0311072	0.238982	0.442439	0.559519	0.478161	0.582213	0.597209	0.210907	0.280492	0.231534	3.22195	0.268493	1.62708	0.107869	0.640619	0.184422	0.192435	0.330574	1.26306	1.79183	0.400438	0.159876	0.510449	2.738	0.585993	0.371799
93	Plate 1	261	MB	MB-UM	80.552	0.0576301	0.478111	0.319871	0.5655	0.280205	0.0335311		1.65068	0.225203	1.50624	0.417322	1.27898	1.09028	0.825184	0.0427346	0.758431	0.509082	0.763735	0.379781	0.577071	1.66504	1.06744	0.75833	0.74817	0.788217	0.306279	0.910852	0.908319	1.57578	1.81411	1.26879	0.212246	1.20897	0.564965	0.756718	0.797393	0.527569	1.30418	0.950807	0.546749	1.5296	1.27621	0.231503	0.847286
94	Plate 1	537	AB	AB North	76.2663	0.0131587	0.107065	0.121473	0.152753	0.268624	0.0418286		0.532654	0.144238	0.735112	0.108145	0.349364	0.305648	0.281992	0.010302	0.263037	0.09926	0.200366	0.0786756	0.174417	0.446491	0.304596	0.221435	0.486112	0.488885	0.0943522	0.377939	0.307107	2.36601	0.465181	1.21624	0.0557829	0.38868	0.173816	0.2133	0.259859	0.741152	1.29359	0.354033	0.23773	0.443162	1.93697	0.285071	0.220275
95	Plate 1	144	MB	MB-BR	44.1279	0.0426731	0.395658	0.168683	0.584444	0.103382	0.0187426		2.04465	0.192075	0.543014	0.174656	1.40047	1.11289	0.626949	0.0355162	0.577224	0.280571	0.649047	0.313396	0.505972	1.82133	0.553505	0.380833	0.317825	0.314405	0.175503	1.27235	1.35959	0.580807	2.64099	0.484582	0.196665	0.693709	0.688584	0.70456	0.603017	0.395158	0.419189	0.476627	0.915809	1.29858	0.370292	0.116762	0.752712
97	Plate 2	96	BC	BCKVQ	96.5526	0.0613616	1.14563		0.368661	0.511026	0.0894883		1.23492	0.22322	2.38166	0.288444	0.873228	0.763109	0.379122	0.0406459	0.341496	1.63528	0.643839	0.28392	1.48815	1.0052	0.450958	0.420245	0.526042	0.546637	0.279456	1.31232	0.943775	2.84205	1.759	2.05141	0.240894	0.507765	0.374069	0.785936	0.376859	0.986389	3.02787	0.656029	0.71762	1.33016	4.35865	0.516575	2.4138
98	Plate 2	675	AB	AB South	95.8333	0.0260967	0.0696591		0.118243	0.423317	0.105596		0.404794	0.171354	0.916905	0.119638	0.135579	0.111383	0.192445		0.181209	0.0858501	0.099022	0.0450618	0.11363	0.324068	0.422068	0.35214	0.675796	0.64368	0.10487	0.183069	0.13671	4.91687	0.287939	1.8593	0.0823491	0.502288	0.132917	0.0959298	0.190091	1.33281	2.55115	0.429372	0.0900723	0.436821	6.47048	0.66249	0.187987
99	Plate 2	6	BC	BCGF	44.3989	0.0126662	0.0757141	0.209889	0.0968228	1.90668	0.263293		0.333285	0.186619	2.68394	0.198933	0.113913	0.085143	0.186813		0.177101	0.117722	0.0829359	0.0801942	0.147247	0.285193	0.248605	0.220829	0.705601	0.694802	0.108756	0.0442978	0.0391932	6.41214	0.117908	8.42033	0.0694499	0.359682	0.106967	0.0842811	0.18473	2.52386	12.2301	0.601886	0.0226097	0.371586	9.48116	1.41083	0.208192
100	Plate 2	621	AB	AB Central	61.7801	0.0343774	0.231326	0.245358	0.336618	0.542748	0.152605		1.15512	0.23999	1.33665	0.276627	0.785874	0.691389	0.515923	0.0280217	0.462191	0.297959	0.57701	0.204371	0.355424	0.886693	0.405188	0.346942	0.90743	0.886733	0.227628	0.536998	0.434141	4.30402	0.790447	2.35124	0.137699	0.511691	0.321608	0.645282	0.507368	1.42821	3.28834	0.907326	0.289691	1.27381	5.92467	0.767379	0.629337
101	Plate 2	184	MB	MB-BR	72.9106	0.022985	0.0630816	0.221702	0.152896	0.490697	0.188024		0.475564	0.336475	2.12084	0.293566	0.164653	0.156551	0.396077		0.348498	0.0959361	0.125425	0.080895	0.100767	0.266775	0.226262	0.194924	1.20711	1.10033	0.186716	0.114808	0.0990647	5.19181	0.274195	2.33834	0.0725297	0.27186	0.143307	0.153716	0.383718	1.51278	3.2714	0.775927	0.0510691	0.538398	6.82137	0.858072	0.158166
102	Plate 2	341	BC	BCLM	91.6537	0.0194354	0.243814	0.176254	0.164867	0.653254	0.0746707		0.565069	0.113789	0.750642	0.159418	0.280481	0.269826	0.308761		0.271197	0.344179	0.227285	0.0725438	0.355385	0.447439	0.200242	0.171372	0.312344	0.34611	0.15769	0.296278	0.204254	4.77594	0.435966	2.69118	0.0958126	0.268179	0.169221	0.261734	0.285817	0.708653	4.09486	0.597258	0.148947	0.577674	6.44581	0.421074	0.622493
103	Plate 2	711	AB	AB South	48.6893	0.0478776	0.201409	0.265325	0.297094	1.05377	0.118949		0.951902	0.0967822	0.883745	0.390985	0.480796	0.456706	0.542862	0.0216357	0.488994	0.288785	0.383797	0.0902915	0.296811	0.817785	0.699421	0.560086	0.843549	0.931628	0.300149	0.529571	0.343434	2.7424	0.733851	4.96287	0.150384	0.81513	0.312376	0.457983	0.514008	1.13772	6.81505	0.945232	0.233869	1.11266	3.87523	0.569121	0.49555
104	Plate 2	659	AB	AB South	98.5075	0.0115544	0.0180082		0.0296766	0.675646	0.125341		0.103308	0.137739	0.992334	0.061068	0.0472782		0.0788505		0.0695969	0.0250655	0.0368499	0.0312398	0.0319263	0.0806247	0.112988	0.0805683	0.589909	0.634035	0.0391913	0.0305076	0.0280129	5.0026	0.0725896	2.9639	0.0437404	0.121611	0.0289613	0.0299653	0.0741267	1.1514	4.1083	0.236212	0.0174687	0.106414	6.48938	0.61567	0.0402818
105	Plate 2	464	BC	BCVI	84.7079	0.00592767	0.00762254		0.0216164	0.0993832	0.0450663		0.0707819	0.10309	0.367507	0.0393442	0.175629	0.141349	0.0704337		0.0665495	0.00873967	0.133084	0.0171007	0.0165762	0.0568681	0.228667	0.173055	0.368809	0.409257	0.0310565	0.0137719	0.0131846	2.73463	0.039628	0.498249	0.0310896	0.29863	0.0208759	0.127195	0.0680705	0.478859	0.640278	0.155628	0.00627064	0.0690433	2.8524	0.261849	0.0197677
106	Plate 2	95	BC	BCKVQ	60.8017	0.0205385	0.343324	0.189257	0.181805	0.621224	0.133383		0.652243	0.427146	2.77582	0.278857	0.190324	0.170015	0.184396		0.170359	0.45456	0.150318	0.0781458	0.533848	0.514244	0.121105	0.0936038	0.419323	0.398252	0.112415	0.116063	0.106818	5.33027	0.341049	2.75112	0.0906396	0.137313	0.175133	0.157159	0.185547	1.79973	4.03102	0.690434	0.0787137	0.662802	7.61091	0.925736	0.869666
107	Plate 2	164	MB	MB-BR	67.197	0.0185835	0.0362548	0.103293	0.0939339	0.717849	0.0901503		0.31466	0.0726472	0.902528	0.0911081	0.101734	0.101756	0.222188		0.196313	0.0482306	0.0682118	0.0286531	0.0627	0.255997	0.595914	0.483672	0.496758	0.522167	0.0558437	0.0599662	0.0485082	3.35454	0.169355	3.2593	0.0573713	0.735777	0.102849	0.0715108	0.204969	1.36394	5.08966	0.392284	0.0366525	0.330446	3.64195	0.622328	0.102336
108	Plate 2	218	SK	SK	76.9878	0.0169241	0.0460192	0.139612	0.0902321	0.690863	0.164983		0.287497	0.36966	2.31824	0.191155	0.121864	0.113042	0.256983		0.239207	0.0571835	0.0999247	0.0548805	0.0809359	0.247712	0.131167	0.117445	0.687534	0.662599	0.121581	0.160054	0.116202	6.13601	0.260966	3.14363	0.0680031	0.188956	0.0876164	0.106947	0.252376	1.81521	4.25237	0.460753	0.0923214	0.304881	8.57759	0.939393	0.111044
109	Plate 2	371	BC	BCLM	74.7538		0.0102683		0.00925324	0.717123	0.0408569		0.0370567	0.0795691	1.17309		0.030417	0.0244336	0.0124541		0.012472	0.011305	0.0188131	0.0391984	0.00875749	0.0176661	0.0137767	0.00865665	0.0445907	0.0586923		0.0294094	0.0280678	1.55394	0.0627154	2.67401		0.0158615		0.0107029	0.0126335	0.90428	3.799	0.00662411	0.01725	0.0165794	1.07029	0.286428	0.0114578
110	Plate 2	130	MB	MB-LS	67.5938	0.163262	1.50594	0.390543	1.12675	0.327755	0.0900147		3.88366	0.304036	1.62623	0.689589	2.42012	2.22025	1.29677	0.130557	1.17352	2.13718	1.86901	0.886838	1.65289	3.15484	1.38677	1.24452	1.06974	1.03401	0.705151	4.76586	3.39834	1.79749	4.9326	1.38906	0.503056	1.95048	0.986498	2.15006	1.29406	0.861122	1.73647	1.4023	2.07883	3.23458	2.68307	0.544989	3.56509
111	Plate 2	678	AB	AB South	91.7701	0.031052	0.0657666	0.184097	0.139637	0.456752	0.1865		0.470722	0.285149	1.10093	0.135021	0.144557	0.129877	0.293146		0.268407	0.101559	0.124825	0.05645	0.12774	0.377507	0.403517	0.321228	0.957111	1.0231	0.151038	0.121378	0.0983666	5.69421	0.273388	2.03405	0.0842202	0.498026	0.152725	0.123949	0.276192	1.78649	2.92295	0.600886	0.0641934	0.526149	8.04411	1.00159	0.213695
112	Plate 2	683	AB	AB South	84.7986	0.0219554	0.048388	0.100892	0.0708325	0.174795	0.0455306		0.226906	0.0746173	0.603656	0.0870372	0.122811	0.107021	0.18498		0.169018	0.0493022	0.0832024	0.038677	0.0791909	0.168514	0.368006	0.292994	0.443007	0.472372	0.0542295	0.164011	0.101053	2.80722	0.206592	0.740285	0.0686696	0.490449	0.0688633	0.0962525	0.171767	0.538093	1.0382	0.315861	0.0719885	0.246403	2.71286	0.259109	0.11076
113	Plate 2	685	AB	AB South	48.9225	0.0223332	0.0445952	0.202859	0.112927	0.606124	0.0669813		0.385291	0.166602	1.05344	0.0948919	0.0678671	0.0561184	0.204856		0.188458	0.0546019	0.0380933	0.0742795	0.119897	0.355156	0.540948	0.426144	0.714829	0.662669	0.069538	0.0361967	0.0283055	4.10618	0.198414	2.51557	0.0814937	0.661311	0.11618	0.0413446	0.202347	1.10596	3.63232	0.480211	0.024529	0.410252	3.9434	0.534872	0.13835
114	Plate 2	640	AB	AB Central	59.8708	0.0214659	0.169528	0.167316	0.11966	0.869178	0.116337		0.42466	0.346558	1.34169	0.119103	0.363993	0.335359	0.317887	0.0143248	0.292294	0.233784	0.242557	0.0632763	0.292495	0.234029	0.187522	0.15746	0.666367	0.673853	0.159108	0.110831	0.119963	3.77914	0.231766	3.52455	0.0700405	0.237872	0.13979	0.246819	0.315366	1.48737	5.14137	0.528913	0.0671041	0.465232	4.6437	0.763927	0.477946
115	Plate 2	249	MB	MB-UM	86.3414	0.0105469	0.0335335	0.107813	0.0661168	0.507259	0.144917		0.205504	0.372315	3.9539	0.2085	0.136912	0.107967	0.178484	0.00447286	0.164751	0.0412649	0.106294	0.125294	0.0482124	0.175874	0.485507	0.35807	0.698389	0.729669	0.0892397	0.0308932	0.0311498	4.69603	0.134139	2.3383	0.0629204	0.586939	0.0604668	0.100481	0.176897	1.72851	3.43113	0.380428	0.0251798	0.209201	6.30455	0.881547	0.0765574
116	Plate 2	378	BC	BCLM	84.4811	0.0492814	0.239681	0.301139	0.318135	0.995336	0.159373		0.995189	0.320365	2.12372	0.302207	0.783232	0.712913	0.589792	0.0318409	0.534823	0.344056	0.568401	0.451371	0.316235	0.872446	0.702492	0.595375	0.963007	0.993091	0.191943	0.499188	0.339557	4.29935	0.646809	4.22958	0.143819	0.920916	0.299371	0.682136	0.57711	1.65511	6.12544	1.13322	0.277938	1.08147	6.03115	0.879754	0.63307
117	Plate 2	682	AB	AB South	70.8235	0.0290855	0.0644578	0.145082	0.130704	0.172317	0.0644475		0.419666	0.168175	0.734725	0.173513	0.175562	0.156779	0.299826		0.267622	0.0752463	0.131655	0.045847	0.100132	0.338331	0.677545	0.549969	0.848349	0.840462	0.120975	0.199769	0.136015	3.29377	0.418008	0.706947	0.0921432	0.883648	0.129491	0.127132	0.290077	0.850125	1.14267	0.572408	0.116452	0.460807	4.00411	0.427823	0.164899
118	Plate 2	666	AB	AB South	90.5609	0.0183101	0.0961458	0.163875	0.118321	0.530929	0.078362		0.407069	0.157731	0.844573	0.113133	0.285791	0.237709	0.260085	0.00978696	0.237377	0.113891	0.190006	0.0565798	0.149364	0.360256	0.226121	0.184021	0.5324	0.519491	0.105771	0.297982	0.190627	3.19604	0.34881	2.28453	0.0719383	0.292728	0.127586	0.182053	0.248401	1.00418	3.35669	0.443701	0.160702	0.404483	3.78223	0.520386	0.238792
119	Plate 2	817	BC	BCKVQ	95.8028	0.00925189	0.0272469	0.0751497	0.0355704	0.497959	0.133085		0.120461	0.175901	1.14779	0.0995213	0.054058	0.045112	0.141357		0.130065	0.0336681	0.0434144	0.0386853	0.0370486	0.0821611	0.220373	0.164892	0.33923	0.384846	0.0881754	0.0582471	0.0330912	6.85425	0.107396	2.25412	0.0391862	0.263889	0.0422753	0.0451336	0.13922	1.49528	3.23042	0.25841	0.025558	0.156084	9.72846	0.834194	0.0586958
120	Plate 2	337	BC	BCLM	57.6882	0.0428393	1.25869	0.127834	0.233383	0.545348	0.102541		0.919688	0.115452	0.743763	0.0734329	0.390239	0.339186	0.246298	0.0168895	0.22665	1.49327	0.262327	0.0906249	2.11856	0.565977	0.255995	0.200508	0.345375	0.341026	0.192735	0.558888	0.36975	2.70995	0.999636	2.23589	0.146315	0.298872	0.257368	0.313332	0.238878	1.18359	3.13716	0.468989	0.302583	0.772995	3.36305	0.624657	3.25054
121	Plate 2	28	BC	BCGF	89.4048	0.00928518	0.0168715	0.0844281	0.0255295	0.154915	0.217258		0.074766	0.100006	2.76933	0.0817023	0.122941	0.102503	0.0857767	0.00520625	0.0766166	0.0279729	0.0968565	0.0378332	0.0340567	0.0610237	0.141757	0.102296	0.471266	0.46603	0.0581167	0.0132344	0.00964266	7.45056	0.0429594	0.610568		0.164921	0.0263691	0.099586	0.081522	2.14573	0.944206	0.250011	0.00709129	0.117688	10.9743	1.14748	0.0523267
122	Plate 2	393	BC	BCLM	74.8319	0.0154132	0.0573289	0.128969	0.100697	0.284084	0.130895		0.323894	0.111664	1.04709	0.092066	0.186369	0.181851	0.245605		0.227818	0.0698669	0.142201	0.04715	0.0889784	0.274661	0.559369	0.460142	0.474516	0.441041	0.0871028	0.148329	0.120137	5.34199	0.221157	1.14805	0.0697377	0.670777	0.101747	0.150708	0.241319	1.4946	1.66882	0.40578	0.081559	0.371802	7.27953	0.722835	0.145393
123	Plate 2	653	AB	AB South	65.5455	0.0267354	0.0487187	0.177684	0.0834653	0.287659	0.127487		0.282768	0.182665	1.13606	0.118602	0.155431	0.131018	0.220162		0.198901	0.0725622	0.117226	0.048225	0.0833392	0.18579	0.0887751	0.0675493	0.809299	0.758247	0.0967801	0.14079	0.117805	5.37478	0.219	1.08581	0.0697888	0.103572	0.0933217	0.105889	0.208379	1.65349	1.63609	0.552046	0.070999	0.331871	7.13384	0.788692	0.122697
124	Plate 2	679	AB	AB South	84.8101	0.0168406	0.0451169	0.133432	0.0802249	0.350994	0.108634		0.273448	0.218061	1.03226	0.0981782	0.2047	0.183828	0.18794	0.00869313	0.172528	0.0670604	0.146227	0.0470556	0.0802806	0.225116	0.377703	0.31298	0.615957	0.639977	0.108507	0.0747126	0.0569608	4.55564	0.165168	1.53134	0.0613648	0.472328	0.0905051		0.186074	1.18781	2.12093	0.386167	0.0405037	0.299818	6.3565	0.537655	0.1188
125	Plate 2	94	BC	BCKVQ	94.8069	0.0507208	0.906637	0.218336	0.338102	0.450433	0.126497		1.13676	0.529664	3.34861	0.326466	0.700801	0.627604	0.385103	0.0255738	0.357662	1.06695	0.53173	0.240114	1.24571	0.920784	0.34826	0.269669	0.485102	0.45297	0.212082	0.924576	0.866736	4.81908	1.43127	1.99413	0.206187	0.406956	0.310759	0.534549	0.38341	1.19833	2.60059	0.829447	0.50369	1.085	6.47093	0.664694	1.89668
126	Plate 2	560	AB	AB North	72.9429	0.0327821	0.101304	0.295669	0.255749	0.296463	0.0796942		0.845992	0.295836	1.92516	0.552809	0.353308	0.314293	0.536471	0.0131174	0.477555	0.137319	0.26419	0.0936739	0.154952	0.762421	0.191695	0.132113	0.989252	0.971917	0.237624	0.272134	0.234375	3.27193	0.605464	1.33369	0.122398	0.200377	0.255666	0.274678	0.510387	1.02027	1.78145	1.01711	0.161887	0.929391	4.50009	0.583322	0.256148
127	Plate 2	554	AB	AB North	72.1511	0.0116778	0.0304857	0.132257	0.101958	0.20896	0.0969999		0.327104	0.219173	1.43593	0.25523	0.149624	0.121703	0.23665	0.0051364	0.209327	0.0331094	0.106087	0.0517622	0.0407725	0.232848	0.139855	0.115851	0.630168	0.64384	0.0992354	0.0956231	0.0843715	2.3001	0.193073	0.879708	0.0541254	0.186908	0.0937797	0.0977342	0.220821	1.2254	1.17998	0.51546	0.0518685	0.351518	2.70411	0.567969	0.0706203
128	Plate 2	246	MB	MB-UM	89.7485	0.00825987	0.0318956		0.0723159	0.72855	0.0984165		0.241196	0.271979	3.24877	0.0938201	0.112856	0.0992809	0.202024		0.189668	0.0286795	0.0748176	0.0802368	0.050191	0.186267	0.744466	0.572494	0.390724	0.383413	0.0744024	0.0423354	0.0378357	4.33473	0.176348	3.08486	0.0351772	0.925596	0.0780394	0.0723549	0.20338	1.0655	4.24228	0.232945	0.0257074	0.22784	4.62185	0.503494	0.0752566
129	Plate 2	370	BC	BCLM	100		0.00237299			0.0496895	0.00717044		0.0161764	0.0373888	0.264772		0.00228425		0.00150636		0.00202751			0.00905455		0.00362946	0.0382361	0.0136999	0.020965	0.0287738		0.00346483		1.19312	0.0116236	0.157221		0.0470208			0.00351358	0.283985	0.202643		0.00238097		0.61912	0.065709
130	Plate 2	345	BC	BCLM	66.527	0.0434812	0.349914	0.267732	0.311502	0.842487	0.110254		0.949983	0.17161	0.813465	0.338768	0.727337	0.66567	0.436766	0.0395222	0.39614	0.589689	0.624428	0.125805	0.549687	0.789827	0.496208	0.426064	0.586143	0.544132	0.252837	0.954572	0.583141	3.6244	1.12497	3.47116	0.168451	0.652116	0.247338	0.686564	0.43812	1.03733	4.981	0.865644	0.520498	0.869169	5.58519	0.567593	1.04516
131	Plate 2	124	MB	MB-LS	39.6674	0.123457	1.01045	0.328266	1.08018	0.328954	0.07182		3.58817	0.342449	0.829033	0.610554	2.63895	2.44124	1.14048	0.099585	1.08341	1.14455	1.87437	0.561183	1.23271	2.84549	1.23376	1.0964	0.954411	0.907576	0.541085	3.11301	2.59908	1.81662	4.78261	1.42789	0.463479	1.6601	1.00979	1.89571	1.18256	0.848477	1.87026	1.40703	1.78848	3.01542	2.23566	0.507617	2.12669
132	Plate 2	13	BC	BCGF	93.5075	0.0300417	0.141755	0.13939	0.158684	0.51079	0.18339		0.504121	0.165365	2.53632	0.190874	0.583807	0.541691	0.212677	0.02416	0.197856	0.192253	0.438354	0.132234	0.254718	0.350627	0.511134	0.40615	0.770635	0.762229	0.118416	0.396197	0.389394	7.20037	0.576016	2.21962	0.112483	0.666149	0.141338	0.428508	0.216287	2.60054	3.33723	0.445595	0.202269	0.515325	9.79073	1.19791	0.394903
133	Plate 2	302	BC	BCLM	86.7515	0.0204961	0.592679	0.11404	0.154261	0.413018	0.0566483		0.558151	0.0643865	1.42596	0.107072	0.243873	0.201481	0.166358	0.0105771	0.153918	0.766561	0.194416	0.0786953	1.08598	0.395563	0.417153	0.326387	0.191303	0.16663	0.121057	0.107934	0.106557	3.83875	0.307576	1.67509	0.100853	0.503189	0.161151	0.1904	0.162591	0.682929	2.17086	0.473661	0.0759032	0.576614	5.27336	0.332518	1.4051
134	Plate 2	388	BC	BCLM	76.2243	0.0276301	0.136106	0.208158	0.171679	0.318977	0.256908	0.00301039	0.590815	0.250217	1.81394	0.170799	0.501841	0.444159	0.357109	0.0182504	0.329241	0.151123	0.340455	0.140093	0.230361	0.453168	0.360184	0.312117	0.733808	0.687883	0.151988	0.251562	0.206945	5.01313	0.32934	1.36711	0.0822912	0.469989	0.185186	0.357982	0.346779	3.4595	1.97938	0.602793	0.135046	0.611841	6.07667	1.69878	0.354338
135	Plate 2	213	SK	SK	62.1821	0.017017	0.0751413	0.158867	0.143222	2.47879	0.111349		0.484498	0.43695	3.56129	0.278571	0.1823	0.172895	0.285973		0.270618	0.104622	0.139801	0.112636	0.10989	0.426188	0.269446	0.202114	0.61738	0.678085	0.161869	0.194333	0.134775	4.56403	0.332136	10.2874	0.0759645	0.311666	0.157227	0.158879	0.291469	1.21149	13.7585	0.524253	0.0891073	0.566108	5.77278	0.665638	0.190725
136	Plate 2	572	AB	AB North	63.201	0.0224764	0.137193	0.267534	0.226675	0.326516	0.0637353		0.817028	0.254982	1.76158	0.259986	0.382873	0.322834	0.433967	0.0104878	0.398663	0.13749	0.233621	0.0842736	0.162278	0.645936	0.27385	0.201824	0.82461	0.808706	0.134108	0.274224	0.245889	3.20726	0.614471	1.54498	0.112184	0.334729	0.257948	0.230047	0.42663	0.733556	2.04603	0.698557	0.165131	0.675151	3.22629	0.335499	0.312629
137	Plate 2	384	BC	BCLM	90.5425		0.0199222		0.0394789	0.250253	0.108311		0.132345	0.089088	1.4112	0.0293727	0.0895328	0.0961768	0.10026		0.0902018	0.0369479	0.0863042	0.0502679	0.0453019	0.0906449	0.297844	0.2471	0.422924	0.430922	0.0668401	0.0100161	0.0131593	5.59182	0.0470341	0.997694	0.0344421	0.369408	0.044589	0.083185	0.100032	1.05203	1.35534	0.233486	0.00659932	0.157209	7.6448	0.637071	0.055145
138	Plate 2	176	MB	MB-BR	43.5184	0.037212	0.0969553	0.166345	0.117939	0.54869	0.166757		0.447604	0.0702814	0.879312	0.117949	0.169563	0.142938	0.247775		0.218191	0.126299	0.127834	0.0147228	0.131312	0.288181	0.743878	0.599918	0.699955	0.800268	0.152277	0.142631	0.128634	4.46939	0.135451	2.45396	0.0844655	0.88771	0.099859	0.0945724	0.262657	2.28784	3.63759	0.398674	0.0703898	0.30749	3.73807	0.992405	0.168496
140	Plate 2	108	MB	MB-LS	75.1607	0.00786286	0.0251319		0.0396508	0.285753	0.0529903		0.14351	0.0364592	0.791272	0.0383772	0.0606372	0.0512981	0.0974996		0.0898468	0.0279702	0.0427794		0.0284608	0.0557038	0.177863	0.143833	0.168173	0.192964	0.0539633	0.0621977	0.0388703	2.26462	0.0729549	1.16342		0.227829	0.0450201	0.0352329	0.0991331	0.665942	1.58084	0.122544	0.0372484	0.107829	1.69332	0.31872	0.0477053
141	Plate 2	567	AB	AB North	67.8822	0.0363637	0.290164	0.26457	0.331022	0.30537	0.1021		1.1424	0.251541	1.50987	0.422746	0.577923	0.531618	0.541584	0.0216811	0.477982	0.336935	0.416991	0.107755	0.400364	0.960988	0.502803	0.416446	1.12273	1.10363	0.248128	0.600204	0.557084	2.53582	0.963242	1.26132	0.163771	0.624895	0.342023	0.414768	0.523285	1.15359	1.74298	0.790102	0.326132	1.11754	3.04263	0.564658	0.710306
142	Plate 2	604	AB	AB Central	41.6412	0.0184387	0.104318	0.183974	0.161326	0.377138	0.0741732		0.57554	0.215799	1.21636	0.210118	0.429221	0.36387	0.359992	0.0163389	0.321609	0.110572	0.289417	0.103361	0.170571	0.336739	0.626991	0.455288	0.581719	0.577181	0.139682	0.185275	0.167949	2.12655	0.309225	1.62595	0.0774321	0.701463	0.187989	0.304723	0.313179	0.909051	2.24652	0.625389	0.108326	0.54594	2.18351	0.415743	0.256334
143	Plate 2	276	MB	MB-UM	87.7692	0.0123578	0.0629164	0.0628059	0.0803177	1.81211	0.106381		0.280634	0.396979	4.50753	0.101901	0.198239	0.169394	0.201468		0.184407	0.0763551	0.135055	0.073918	0.0693191	0.21651	0.833803	0.61514	0.541485	0.552866	0.123816	0.108244	0.102744	4.15044	0.245761	8.12982	0.0531228	0.957886	0.071496	0.148298	0.201717	1.09041	10.8002	0.207584	0.0601971	0.266626	4.40989	0.559748	0.139304
144	Plate 2	324	BC	BCLM	95.6149	0.0394674	0.141969	0.304069	0.220513	0.544985	0.0841054		0.703007	0.111358	1.1494	0.235887	0.375465	0.343077	0.39295	0.0241392	0.355875	0.254153	0.304868	0.0942604	0.332609	0.590821	0.302317	0.257271	0.519667	0.504276	0.241852	0.557828	0.346844	6.24975	0.704836	2.30309	0.146828	0.392438	0.212614	0.399023	0.391218	0.728492	3.09998	0.875947	0.253531	0.809215	8.85182	0.4315	0.477756
145	Plate 2	42	BC	BCGF	53.9393	0.0255184	0.278958	0.144197	0.131972	0.590974	0.172672		0.483113	0.280279	1.95784	0.155561	0.136932	0.121589	0.178311		0.164944	0.345846	0.104154	0.0509746	0.414581	0.375833	0.111301	0.0771926	0.673349	0.640953	0.129321	0.0567234	0.0499844	7.78506	0.28703	2.67222	0.0852878	0.133321	0.13844	0.0993886	0.183097	2.18065	3.48565	0.515071	0.0321589	0.43659	8.72195	1.09847	0.651899
146	Plate 2	550	AB	AB North	67.9795		0.0184754	0.0806085	0.0334256	0.379974	0.122828		0.123501	0.18906	2.00875	0.120935	0.0384313	0.0338067	0.0955066		0.087081	0.0199276	0.0323905	0.0334886	0.0232781	0.0783575	0.075993	0.0606993	0.474467	0.506802	0.0538221	0.0330032	0.022672	4.24032	0.0663382	1.66505	0.026092	0.0867575	0.0346822	0.0336235	0.0931868	1.1999	2.135	0.233158	0.0179524	0.137844	5.54619	0.624328	0.0422695
147	Plate 2	821	BC	BCKVQ	97.7815	0.0116042	0.0237951	0.0737058	0.0583578	0.270876	0.158641	0.00421667	0.211124	0.130898	1.52556	0.20343	0.127876	0.121209	0.120667	0.00640008	0.109331	0.0486817	0.11205	0.0357805	0.0440162	0.111585	0.318661	0.27258	0.529129	0.602486	0.121684	0.0466095	0.0343649	2.91072	0.0719192	1.20041	0.0360816	0.406922	0.0602185	0.127883	0.12328	1.26862	1.59573	0.29098	0.0227763	0.218904	4.58442	0.701649	0.0617594
148	Plate 2	688	AB	AB South	64.9231	0.0323879	0.0784431	0.248759	0.137668	0.339203	0.103016		0.455472	0.125613	0.930965	0.17788	0.182731	0.169976	0.316902	0.00808383	0.291628	0.107933	0.142854	0.039221	0.129171	0.352685	0.413989	0.354889	0.902207	0.871934	0.145536	0.238885	0.176338	4.46043	0.286861	1.26161	0.0949476	0.498112	0.144603	0.136744	0.323168	1.23592	1.73197	0.576861	0.107887	0.489138	4.66562	0.570983	0.194298
149	Plate 2	617	AB	AB Central	70.9216	0.113752	0.535595	0.339933	0.991908	0.270314			3.26327	0.275408	0.961258	0.435126	2.7891	2.48035	1.23026	0.115719	1.08446	0.689534	1.96055	0.726441	0.757265	2.09466	1.46211	1.24908	0.889098	0.847857	0.52291	3.42624	2.80594	1.48701	4.37583	1.26487	0.402339	1.87927	0.861274	2.02646	1.20153	0.568455	1.47222	1.31184	2.05977	2.75101	1.87346	0.275023	1.32782
150	Plate 2	172	MB	MB-BR	75.1737	0.00729226	0.0298916	0.0529514	0.0326849	0.191074	0.0550497		0.112043	0.0765788	0.872356	0.0467424	0.150725	0.131455	0.104115	0.00505813	0.0963731	0.0395501	0.0970942	0.0392478	0.0458498	0.0989243	0.506138	0.396689	0.244474	0.272694	0.0464828	0.0417064	0.0404323	2.82275	0.090121	0.771753	0.0294538	0.621226	0.0428449	0.0995528	0.0954936	0.595448	1.04932	0.156238	0.02351	0.109781	2.82733	0.275022	0.0654121
151	Plate 2	660	AB	AB South	98.1884	0.0341517	0.096281	0.124534	0.162178	0.260638	0.111816		0.508883	0.138034	1.14946	0.116361	0.246773	0.212916	0.317396	0.00934377	0.276944	0.130638	0.181667	0.068583	0.145064	0.472227	0.197969	0.14993	0.691266	0.69554	0.100358	0.339965	0.236692	4.72836	0.499625	1.03896	0.109375	0.243019	0.172921	0.192953	0.290051	0.968092	1.51638	0.505153	0.184802	0.492089	5.43702	0.476873	0.232575
152	Plate 2	332	BC	BCLM	89.5945	0.0179173	0.764852	0.177164	0.137905	0.656948	0.0752302		0.514272	0.135302	1.5972	0.0956456	0.174946	0.15955	0.13188	0.0106613	0.126604	0.908194	0.109275	0.0623371	1.53675	0.325735	0.103487	0.0754501	0.265461	0.303677	0.0954491	0.054468	0.0559493	3.94126	0.228556	2.96472	0.0841195	0.113035	0.155139	0.128918	0.128781	1.01631	3.73893	0.4565	0.0348113	0.475749	4.40055	0.468157	1.85227
153	Plate 2	512	AB	AB North	65.1254	0.0184293	0.0679234	0.169222	0.174183	0.819807	0.145918		0.566448	0.222296	2.01807	0.438843	0.235337	0.212439	0.309691	0.0101796	0.28306	0.0990614	0.187264	0.105799	0.0981923	0.385695	0.178324	0.154358	0.969806	0.985144	0.183577	0.108016	0.0836864	4.60969	0.282253	3.85761	0.0759251	0.236682	0.167498	0.199884	0.306038	1.6304	3.79254	0.761077	0.0553265	0.647158	6.53109	0.842204	0.168829
154	Plate 2	145	MB	MB-BR	100	0.0146508	0.0461392	0.114097	0.088827	0.201374	0.105395		0.285743	0.220303	1.05423	0.153393	0.230838	0.177263	0.171851	0.00864435	0.156625	0.0662453	0.178055	0.0501406	0.0847963	0.239479	0.215126	0.187854	0.854223	0.821393	0.0909275	0.0576971	0.0602537	2.92262	0.158752	0.852904	0.0517552	0.27177	0.100203	0.1731	0.169892	1.23289	1.11677	0.415762	0.0330069	0.324537	4.18895	0.577587	0.122349
155	Plate 2	333	BC	BCLM	82.9997	0.0278315	0.166508	0.216524	0.193035	0.391715	0.0937143		0.618749	0.0845775	0.8649	0.191237	0.40412	0.350532	0.327361	0.0207182	0.287791	0.246701	0.348867	0.0866658	0.247026	0.401428	0.413728	0.349656	0.381175	0.402947	0.183555	0.644608	0.400582	4.49086	0.711837	1.78832	0.0989622	0.513133	0.190073	0.400196	0.312767	0.807595	2.36601	0.566076	0.30186	0.620068	6.48451	0.471985	0.465096
156	Plate 2	701	AB	AB South	41.099	0.0312094	0.1105	0.239474	0.157517	0.378051	0.129529		0.518607	0.227639	0.980526	0.15554	0.224789	0.204473	0.396254	0.00664939	0.366021	0.13942	0.1674	0.0607681	0.191957	0.468544	0.602447	0.495137	1.1222	0.963768	0.171206	0.124132	0.127496	4.25825	0.337546	1.5488	0.114026	0.738543	0.188665	0.15788	0.393511	1.47553	1.99135	0.72999	0.0735967	0.580695	5.41857	0.712581	0.286447
157	Plate 2	810	BC	BCKVQ	87.1607	0.0121759	0.0470185	0.127798	0.0653391	0.50776	0.108317		0.22547	0.156412	1.26837	0.152486	0.08482	0.077471	0.212547	0.00416949	0.193136	0.0539328	0.0644085	0.0264682	0.0562727	0.143132	0.346789	0.272363	0.493655	0.526443	0.109508	0.0824614	0.0618997	4.75975	0.132426	2.27005	0.0540193	0.38465	0.0754536	0.0679533	0.208704	0.96264	3.01108	0.3581	0.0427546	0.26798	5.01883	0.539915	0.0924773
158	Plate 2	344	BC	BCLM	96.321	0.0152003	0.208821	0.131606	0.0828203	0.761426	0.0818681		0.274711	0.0950132	0.937625	0.0770372	0.109936	0.098705	0.15469	0.00350727	0.144471	0.347045	0.090377	0.0856912	0.503355	0.207042	0.114152	0.0885766	0.187798	0.198128	0.114372	0.0736361	0.0485493	5.03496	0.124026	3.15627	0.0508588	0.127283	0.0833354	0.0844333	0.151642	0.913446	3.93121	0.376662	0.0331606	0.25897	6.21463	0.517041	0.643811
159	Plate 2	222	MB	MB-IL	45.4832	0.0228513	0.130131	0.170832	0.202406	1.10513	0.203944	0.0034634	0.664453	0.234103	5.53514	0.267384	0.335665	0.337894	0.255835	0.0128392	0.235476	0.164338	0.243065	0.175487	0.181468	0.569877	0.213266	0.180329	0.653842	0.702855	0.161839	0.462354	0.31003	6.82603	0.766963	4.91093	0.10458	0.263492	0.201381	0.26591	0.245936	2.47547	6.13108	0.65977	0.242673	0.636	7.89094	1.01251	0.339264
160	Plate 2	716	AB	AB South	73.2793	0.0238423	0.0549163	0.101177	0.0581283	0.809158	0.132954		0.188025	0.135572	2.32751	0.119379	0.0335142	0.038276	0.139342		0.128992	0.089928	0.0384126	0.0144135	0.0989293	0.139733	0.266826	0.198133	0.428167	0.455787	0.144749	0.0305337	0.0233258	4.4406	0.055677	3.33354	0.0504128	0.278747	0.0440332		0.147509	1.04111	4.43567	0.265909	0.0138394	0.210532	4.22169	0.585738	0.121639
161	Plate 2	825	BC	BCKVQ	81.8785	0.0083336	0.0197119	0.0738179	0.0454287	0.312542	0.105413		0.151582	0.132201	1.00961	0.10211	0.187228	0.161109	0.140989	0.00608418	0.135988	0.0265436	0.143068	0.0378361	0.031173	0.108795	0.65908	0.498559	0.407405	0.461101	0.076873	0.0331558	0.023001	4.56154	0.0801959	1.33491		0.817653	0.0462317	0.141088	0.139094	1.3264	1.72301	0.258935	0.0181634	0.184734	5.65246	0.663295	0.0452383
162	Plate 2	561	AB	AB North	96.183	0.0365578	0.125815	0.287018	0.269165	1.4597	0.206544	0.00431329	0.841862	0.549604	2.30715	0.724112	0.264351	0.228043	0.409122	0.01647	0.368641	0.214047	0.226268	0.0962191	0.180484	0.744928	0.22015	0.188637	1.1296	1.10728	0.28936	0.258823	0.168577	4.46095	0.511181	6.32911	0.122542	0.267656	0.256147	0.252271	0.415416	2.114	8.87127	1.06091	0.132558	1.09658	7.53603	1.09713	0.321061
163	Plate 2	2	BC	BCGF	87.3134	0.0150854	0.0441771	0.107351	0.0565428	0.799933	0.302029	0.00797826	0.185697	0.0578979	1.41119	0.0995133	0.103692	0.0749195	0.143444		0.130162	0.0650102	0.0815293	0.0318419	0.0753739	0.151532	0.256297	0.183046	0.430614	0.475123	0.114747	0.0215751	0.0155978	6.39216	0.0687814	3.65214	0.0390275	0.30956	0.0527274	0.0793009	0.133899	2.92391	4.58221	0.281464	0.00825028	0.186417	7.20889	1.78944	0.0961708
164	Plate 2	428	BC	BCVI	75.7192		0.013992		0.0173552	0.0985222	0.0411379		0.0603379	0.130853	0.63759	0.0398248	0.152225	0.125615	0.0615488		0.0551507	0.0117684	0.102098	0.0166135	0.0178414	0.0492275	0.450034	0.356491	0.194413	0.211077	0.0344337	0.0154698	0.0137697	2.98989	0.036389	0.388486		0.583316	0.019296	0.0995081	0.059759	0.528919	0.547425	0.106865	0.00765963	0.0735269	3.82146	0.271847	0.0249309
165	Plate 2	462	BC	BCVI	70.615	0.0114518	0.0292861	0.0515178	0.0302322	0.0870334	0.0481516		0.132505	0.0854344	0.774846	0.0546332	0.312261	0.253057	0.0869455	0.0123189	0.0791457	0.0380117	0.20406	0.0137188	0.0342695	0.0676352	0.660784	0.464678	0.290771	0.31155	0.0630362	0.0458308	0.0361096	2.0272	0.0549687	0.345812	0.0395231	0.754265	0.0250299	0.187872	0.0953042	0.533884	0.495769	0.137993	0.0260169	0.106279	1.71308	0.241422	0.055476
166	Plate 2	820	BC	BCKVQ	26.5634	0.00415537	0.0192723		0.0341107	0.521021	0.0931918		0.0996259	0.298619	3.69448	0.104726	0.32292	0.261628	0.0832755	0.0105532	0.0750222	0.0206308	0.223179	0.0662796	0.0286062	0.0898547	0.303615	0.231622	0.285653	0.306774	0.0547831	0.0225062	0.0165079	4.57822	0.0381095	2.11241	0.0334091	0.353982	0.0359817	0.241385	0.0782014	1.03581	2.82672	0.234315	0.00914727	0.113668	5.79004	0.522013	0.0351539
167	Plate 2	57	BC	BCGF	76.7362	0.0302715	1.39708	0.109079	0.0999397	1.03351	0.109306		0.49998	0.309489	1.30642	0.111868	0.0753898	0.0754108	0.139316		0.131527	1.24807	0.068106	0.0463036	1.84951	0.251457	0.0690031	0.0582762	0.169109	0.165033	0.122471	0.070844	0.0714384	5.21097	0.402194	4.44915	0.125736	0.0766086	0.0948377	0.0691916	0.133401	1.65786	5.64872	0.410973	0.0612324	0.36207	5.46043	0.738718	2.50198
168	Plate 2	506	AB	AB North	84.768	0.0121664	0.0434154	0.183056	0.0808179	0.460725	0.243362	0.00429971	0.254848	0.186403	0.890836	0.162621	0.0951801	0.0842216	0.218224		0.197122	0.0587269	0.0802331	0.0528218	0.0666648	0.201163	0.482414	0.423236	0.70189	0.7656	0.12976	0.0666672	0.0430052	5.90517	0.131518	1.83151	0.0506672	0.591907	0.0854268	0.0842267	0.209338	2.60794	2.42886	0.460406	0.0357219	0.280098	8.69773	1.40011	0.104445
169	Plate 2	334	BC	BCLM	53.9554	0.0551906	0.330445	0.23213	0.375767	0.330413	0.120647		1.21585	0.129498	1.08177	0.194167	1.18975	1.19552	0.538897	0.0639888	0.483826	0.463671	0.981825	0.25975	0.495449	1.00572	0.742749	0.62052	0.478416	0.476368	0.307956	1.56033	1.12288	2.79136	1.9031	1.33424	0.209282	1.00254	0.410344	1.12877	0.541343	1.23437	1.71781	0.750708	0.890978	1.09519	4.65912	0.733867	0.98647
170	Plate 2	607	AB	AB Central	84.8775	0.00455636	0.00972486	0.0655817	0.0379906	0.137924	0.0597816		0.127367	0.141773	0.689961	0.0667164	0.0294608	0.027242	0.0610059		0.0541487	0.0139442	0.0219844	0.0170523	0.015866	0.0906072	0.102365	0.0815918	0.270936	0.293129	0.0279713			1.92492	0.0369441	0.59791	0.0245867	0.129444	0.0487063	0.0262058	0.057158	0.537529	0.748449	0.200589		0.138223	2.74158	0.349652	0.0275483
171	Plate 2	339	BC	BCLM	92.3538	0.0342449	0.405183	0.213273	0.235332	1.06096	0.101761	0.00305856	0.780389	0.0493318	0.929069	0.260192	0.398194	0.353038	0.338194	0.0179046	0.311348	0.696724	0.324837	0.0375212	0.66053	0.562618	0.244963	0.184802	0.375422	0.392029	0.316026	0.347961	0.256635	3.79739	0.25352	4.31605	0.124596	0.249973	0.23452	0.336679	0.338406	0.88346	6.01693	0.645658	0.181298	0.830069	6.33554	0.486313	0.936884
172	Plate 2	541	AB	AB North	51.9445	0.0105214	0.0375192	0.169594	0.123858	0.368196	0.100586		0.432869	0.253717	1.0736	0.263425	0.137141	0.114453	0.211672	0.0046576	0.19968	0.0389098	0.0988551	0.0326107	0.0516084	0.364281	0.105337	0.0757697	0.782877	0.821105	0.0927436	0.0596666	0.0570513	3.78999	0.171526	1.69049	0.0556759	0.130834	0.132723	0.0914109	0.213173	1.46044	1.91094	0.546842	0.0270044	0.380104	4.29329	0.629375	0.0907166
173	Plate 2	190	MB	MB-BR	57.8489	0.0191935	0.0376143	0.122525	0.0974812	0.268859	0.185429	0.00343204	0.312096	0.147623	0.782783	0.113599	0.173838	0.154215	0.234812	0.00719344	0.211346	0.0505404	0.151697	0.0502081	0.0705844	0.267165	0.424886	0.326326	0.839406	0.886552	0.112817	0.0647988	0.0569875	5.7871	0.1349	1.18171	0.0520695	0.538027	0.0857103	0.151614	0.222199	2.0899	1.34153	0.468607	0.0316139	0.34113	7.43797	1.16808	0.100209
174	Plate 2	252	MB	MB-UM	81.3751	0.0121048	0.0696732	0.0977535	0.0956033	0.289283	0.0923964		0.347173	0.231459	3.35638	0.153496	0.276585	0.222188	0.197196	0.00867752	0.18211	0.0652411	0.194204	0.169509	0.0786701	0.264592	0.681758	0.518291	0.426536	0.430041	0.0852888	0.236895	0.20279	3.31291	0.352888	1.38723	0.0746249	0.826346	0.0907677	0.192757	0.193448	1.15489	1.69335	0.326585	0.154438	0.29886	4.17151	0.593084	0.166762
175	Plate 2	671	AB	AB South	37.9153	0.0248992	0.0695994	0.145743	0.112905	0.559684	0.090484		0.369817	0.238957	1.31195	0.11234	0.119137	0.106271	0.264424		0.242901	0.0771405	0.0754592	0.0604833	0.118056	0.325076	0.604307	0.490344	1.11179	1.05676	0.0965974	0.0765758	0.055069	4.64907	0.193432	2.17002	0.09071	0.736028	0.126198	0.087627	0.260015	1.09688	2.69078	0.536638	0.0386882	0.355895	5.12897	0.469889	0.168882
176	Plate 2	49	BC	BCGF	89.1971	0.0513822	1.14837	0.198758	0.277732	0.560568	0.155067		1.00544	0.320036	2.48324	0.326984	0.581115	0.530867	0.339286	0.0282802	0.311376	1.5649	0.431794	0.133304	1.86937	0.776384	0.251056	0.221027	0.349291	0.356998	0.197665	0.866349	0.679401	6.5102	1.22254	2.31964	0.220287	0.335608	0.270731	0.488123	0.348348	1.51303	3.19471	0.811651	0.510635	0.854374	8.79632	0.811693	2.61641
177	Plate 2	395	BC	BCLM	96.9648	0.00829067	0.020018		0.0422192	0.955786	0.112933		0.169068	0.146741	1.83656	0.0349571	0.0570548	0.0354401	0.0913189		0.0851251	0.0310186	0.0335309	0.0114405	0.036825	0.0816222	0.325383	0.250501	0.48117	0.514415	0.055312	0.0125298	0.0142903	5.96323	0.0375075	4.1737	0.0320204	0.385657	0.0405894	0.026114	0.091745	1.84482	5.87327	0.22586	0.00751657	0.1615	3.71818	0.866785	0.0447768
178	Plate 2	579	AB	AB North	73.9653	0.228158	1.39252	0.804555	1.97085	1.22327	0.137868		6.52336	0.53358	1.64161	1.37176	4.69477	5.05411	2.58454	0.231484	2.24605	1.88338	3.76803	0.99988	1.72713	5.48745	2.47251	2.37533	1.77275	1.83168	1.3596	8.3339	5.21245	3.22456	8.9786	5.43225	0.855674	3.17373	1.79959	4.39372	2.57959	0.985317	7.05828	2.5907	4.41529	5.04842	4.52679	0.759223	3.2306
179	Plate 2	356	BC	BCLM	87.0718	0.0217387	0.0819279	0.181441	0.133661	0.186692	0.0882305		0.486491	0.135977	1.03747	0.086782	0.255109	0.230135	0.302758	0.00988896	0.280886	0.0650242	0.17222	0.0629726	0.136323	0.393855	0.257928	0.185873	0.474381	0.492329	0.0932383	0.388647	0.317869	5.08827	0.54202	0.823537	0.0991257	0.311941	0.158078	0.174022	0.297849	0.964498	1.0151	0.457881	0.213139	0.4855	4.52788	0.444297	0.216254
180	Plate 2	76	BC	BCGF	73.545	0.0228836	0.0962703	0.114741	0.139123	0.419242	0.158633		0.447459	0.0757121	0.757732	0.0603896	0.227123	0.181243	0.263154	0.0071733	0.231683	0.137478	0.159193	0.0343244	0.133853	0.340385	0.394833	0.318574	0.711585	0.705609	0.140605	0.360451	0.215867	5.45313	0.265664	1.81864	0.0758498	0.450578	0.13304	0.179216	0.251627	1.20294	2.27096	0.448015	0.183913	0.464437	5.52155	0.69268	0.232102
181	Plate 2	715	AB	AB South	45.9917	0.0174145	0.0359479	0.0951074	0.253179	1.18353	0.21236		0.872003	0.265452	2.15701	0.139152	0.339723	0.314633	0.0490156	0.0110319	0.0457208	0.039335	0.240103	0.123088	0.0526106	0.735934	0.643406	0.554029	2.44464	2.63237		0.00903867		6.81097	0.074747	4.86681	0.0899577	0.798352	0.262772	0.268117	0.0495666	2.50491	6.04165	0.331299	0.00398456	0.905738	7.91867	1.38374	0.0908224
182	Plate 2	224	MB	MB-IL	51.3372	0.0427784	0.182523	0.438111	0.415456	1.84144	0.179839		1.41436	0.41606	4.29893	0.678419	0.275316	0.266495	0.368372	0.0115379	0.317773	0.257602	0.215284	0.158055	0.275013	1.20226	0.279064	0.208975	1.2824	1.26158	0.188515	0.107421	0.0574487	5.805	0.936852	7.7444	0.132852	0.322151	0.468051	0.242364	0.349655	2.0178	10.5592	1.39595	0.0549917	1.6574	7.36984	1.1249	0.472518
183	Plate 2	532	AB	AB North	95.0227	0.0237781	0.116058	0.173874	0.1398	0.299267	0.0847237		0.551858	0.1832	1.2116	0.177466	0.291957	0.252095	0.382771	0.0115029	0.364608	0.13606	0.20537	0.0479328	0.16182	0.324599	0.485215	0.383122	0.694681	0.677171	0.204007	0.30184	0.164077	2.92219	0.199138	1.23647	0.0789236	0.563834	0.160177	0.195991	0.380775	0.983764	1.77335	0.536719	0.156112	0.516573	3.13539	0.439547	0.228184
184	Plate 2	165	MB	MB-BR	65.2616	0.0129391	0.0588634		0.0848673	0.295738	0.0603963		0.285678	0.0539092	0.78129	0.0605548	0.194236	0.152144	0.186713	0.00698466	0.178107	0.0599504	0.101008	0.0363975	0.0813391	0.227635	0.35911	0.278304	0.306956	0.314684	0.0605628	0.154621	0.123101	2.82472	0.216087	1.23353	0.055475	0.447744	0.0876336	0.100615	0.17955	0.817936	1.60027	0.231072	0.0874089	0.25744	2.5981	0.316423	0.124941
185	Plate 2	72	BC	BCGF	64.0153	0.0502502	0.511934	0.237903	0.399995	0.622896	0.127609		1.33317	0.239907	0.787015	0.0755217	0.716707	0.681774	0.413073	0.0275682	0.372753	0.654555	0.547489	0.163565	0.869011	0.716921	0.400362	0.308586	0.687262	0.689405	0.183026	1.28426	0.766258	5.1472	1.58587	2.72841	0.218735	0.469476	0.409436	0.603139	0.408857	1.33224	3.53786	0.674932	0.644012	1.37265	6.40271	0.724584	1.38334
186	Plate 2	568	AB	AB North	89.8104	0.0228279	0.0750976	0.206558	0.168299	0.224793	0.0862722		0.586205	0.326485	1.57191	0.379183	0.349532	0.308758	0.349573	0.0117178	0.319121	0.0846114	0.230555	0.0866885	0.105665	0.501567	0.398697	0.316319	1.50107	1.47277	0.145816	0.13801	0.145982	4.23257	0.341398	1.02603	0.0965624	0.464499	0.199118	0.243759	0.343544	1.02507	1.26788	0.807393	0.0809543	0.602277	4.74944	0.420116	0.180124
187	Plate 2	346	BC	BCLM	93.2366	0.0489386	0.472653	0.196139	0.352423	0.623908	0.0775725	0.00263268	1.12906	0.13018	0.695151	0.271594	0.6379	0.545067	0.445354	0.0329305	0.396107	0.719758	0.506302	0.1132	0.699517	0.984933	0.36236	0.332135	0.643865	0.64265	0.256712	0.871782	0.550711	2.90703	1.19952	2.41616	0.150677	0.473857	0.325717	0.64077	0.428648	0.657331	2.91499	0.871577	0.404449	1.03605	4.21965	0.32351	1.22176
188	Plate 2	603	AB	AB Central	86.1234	0.0118899	0.0900114	0.169316	0.130061	0.33736	0.0572303		0.462043	0.173693	1.06361	0.133376	0.361922	0.302001	0.307197	0.0116946	0.272187	0.0912639	0.213328	0.0726523	0.123667	0.28559	0.557481	0.382766	0.457495	0.455739	0.0977256	0.11106	0.113124	1.85542	0.220788	1.31717	0.0583672	0.620604	0.14341	0.208094	0.268217	0.654301	1.83288	0.513432	0.0657078	0.454436	1.5616	0.260398	0.192882
189	Plate 2	524	AB	AB North	55.2768	0.0111486	0.0471208	0.132743	0.0981777	0.418716	0.117407		0.32455	0.206784	1.81033	0.273369	0.114631	0.0950221	0.201732	0.00417195	0.186415	0.0636145	0.0920892	0.0375866	0.062685	0.262845	0.126486	0.0906589	0.631276	0.641258	0.119666	0.106377	0.0723761	5.08612	0.1951	1.88846	0.0466057	0.14165	0.0980119	0.0823816	0.185365	1.1176	2.48101	0.465254	0.0582085	0.376063	6.48059	0.558904	0.126584
190	Plate 2	652	AB	AB South	85.4526	0.0160089	0.314424	0.125771	0.161556	1.13098	0.0855314		0.609928	0.227369	0.918444	0.130531	0.681758	0.590842	0.39226	0.0250379	0.35321	0.40566	0.433216	0.0481835	0.416864	0.436799	0.445405	0.325446	0.57306	0.599972	0.171775	0.192	0.136893	3.50059	0.182387	4.26794	0.0755071	0.486758	0.152778	0.407171	0.371023	1.03577	6.04433	0.437676	0.0972571	0.573799	2.68386	0.495234	0.734844
192	Plate 3	447	BC	BCVI	60.6646	0.0308098	0.252263	0.165801	0.300333	0.219158	0.041001		0.966858	0.195727	0.565253	0.116194	0.691909	0.584517	0.480918	0.0172467	0.416362	0.211568	0.363644	0.104045	0.336774	0.736194	0.263476	0.210738	0.552341	0.452293	0.143232	0.628905	0.650353	2.08519	1.34637	0.799505		0.374869	0.346846	0.346167	0.444163	0.722914	0.827011	0.491595	0.40109	0.680723	1.3325	0.276922	0.463266
193	Plate 3	424	BC	BCVI	74.9276	0.0170197	0.0660523	0.119716	0.123933	0.603285	0.0501888		0.425409	0.109699	0.660966	0.15908	0.145334	0.119803	0.257318	0.00758026	0.232521	0.0786844	0.1062	0.015295	0.105169	0.394943	0.400485	0.29517	0.470722	0.515012	0.097129	0.0932299	0.0692435	2.75194	0.210222	2.30342	0.0524646	0.49089	0.141116	0.075674	0.238628	0.623149	2.37495	0.381835	0.048333	0.328725	1.24247	0.307516	0.120515
194	Plate 3	342	BC	BCLM	80.0348	0.00449368	0.126297	0.0515481	0.0671229	0.46302	0.0238171		0.202737	0.138978	0.926172	0.032527	0.832958	0.724927	0.388739	0.0301605	0.32565	0.172717	0.607356	0.058559	0.258106	0.178224	1.06035	0.846319	0.0723066	0.101438	0.133556	0.0722378	0.030726	3.80124	0.0637351	1.91042		1.20217	0.07274	0.6075	0.336333	0.17303	1.6401	0.143109	0.0281133	0.186278	3.53002	0.102101	0.331293
195	Plate 3	525	AB	AB North	88.1646	0.141501	1.19496	0.424984	1.26275	0.371922	0.1134		3.58787	0.286959	0.726002	0.545532	2.66453	2.71746	1.34332	0.103176	1.35404	1.27487	1.96373	0.326016	1.54841	3.34394	1.26464	1.02579	1.16124	1.11136	0.636413	3.42836	2.41769	2.94159	5.18382	1.30054		1.71408	0.957977	1.9749	1.39535	1.32541	1.3371	1.39871	1.93431	2.27838	2.75709	0.662755	2.13613
196	Plate 3	591	AB	AB North	67.1276	0.0100031	0.0932073	0.10585	0.126047	0.239706	0.0338227		0.394283	0.177105	1.33543	0.155573	0.269591	0.263801	0.20429	0.0092519	0.172693	0.0929752	0.167264	0.0788096	0.137404	0.31849	0.20685	0.166573	0.467884	0.489818	0.06918	0.182875	0.186211	2.25977	0.347934	1.0103		0.250278	0.133465	0.178207	0.182532	0.509974	0.859385	0.316588	0.101894	0.311523	1.62404	0.207097	0.18226
197	Plate 3	263	MB	MB-UM	64.1801	0.160896	1.12961	0.496577	1.26847	0.37163	0.0820882		3.81576	0.340934	1.14929	0.682694	3.59845	3.37944	1.7089	0.145946	1.65933	1.1818	2.57107	0.725225	1.31458	3.70465	2.16553	1.90593	1.1741	1.07802	0.731368	4.43147	2.43361	1.63695	6.67543	1.33581		2.91363	1.02941	2.52223	1.719	0.824673	1.12595	1.70637	2.27424	2.12963	1.36415	0.398896	2.16914
198	Plate 3	122	MB	MB-LS	41.3027	0.00622567	0.013991	0.0441929	0.0169746	0.100524	0.0516923		0.077724	0.081212	1.03734	0.057725	0.100447	0.0863526	0.0773421	0.00403731	0.0648979	0.0196339	0.0787801		0.0224419	0.029535	0.345894	0.262149	0.209631	0.22854	0.0540948	0.00815736	0.00785935	1.74884	0.0117939	0.305066		0.438266		0.0707948	0.067809	0.370822	0.320277	0.10257		0.0497067	1.66232	0.180301	0.0209841
199	Plate 3	41	BC	BCGF	61.1248	0.0110941	0.0376594	0.110626	0.0590622	0.303879	0.144274		0.179902	0.297558	2.40973	0.146835	0.153947	0.153361	0.137585	0.00740817	0.116138	0.0572555	0.142524	0.0290387	0.0726594	0.15802	0.0672276	0.0528905	0.46509	0.447705	0.0765122	0.147967	0.0958209	5.78116	0.188951	1.18447		0.0801298	0.0424063	0.134225	0.120364	1.52495	1.15354	0.346778	0.0546488	0.162276	5.80632	0.761119	0.0933398
200	Plate 3	44	BC	BCGF	78.2257	0.0148624	0.138813	0.160357	0.108222	0.708762	0.116682		0.346815	0.317857	2.07805	0.172512	0.13145	0.134671	0.173818	0.0063448	0.150525	0.158873	0.0959926	0.0452738	0.238362	0.286913	0.0817236	0.0676081	0.465292	0.449429	0.0770679	0.114902	0.0681608	6.30418	0.259806	2.59347		0.117534	0.104622	0.0879535	0.15632	1.34625	2.65032	0.460382	0.0604453	0.281544	5.08127	0.627763	0.27895
201	Plate 3	262	MB	MB-UM	57.8624	0.067858	0.443516	0.245841	0.561992	0.297568	0.0305291		1.71166	0.19432	1.0447	0.492813	1.63352	1.62628	0.799271	0.0654148	0.728542	0.5134	1.30222	0.483663	0.543645	1.52737	0.994144	0.906036	0.512506	0.461154	0.401987	2.16488	1.51764	0.828498	2.92133	1.15241		1.33831	0.508128	1.2768	0.773051	0.371137	1.01476	0.866578	1.1666	1.21213	0.81764	0.155969	0.983707
202	Plate 3	469	BC	BCVI	82.867	0.0131752	0.0690669	0.116823	0.148352	1.52747	0.0415818		0.48498	0.044916	0.529943	0.11434	0.0981385	0.0947655	0.243203		0.215965	0.0469647	0.0560912	0.05576	0.117493	0.472502	0.263263	0.169619	0.348388	0.358996	0.0716457	0.0754402	0.0573726	1.79849	0.301125	6.38251		0.341505	0.177685	0.0520351	0.223273	0.646898	6.34913	0.335214	0.0386781	0.395622	1.17247	0.242832	0.131546
203	Plate 3	608	AB	AB Central	70.8398		0.00364309		0.0011991	0.744924	0.017374		0.00401345	0.126828	0.568348				0.00108945					0.0376713		0.00101464	0.0519953	0.040299	0.0335739	0.0489769				1.07173	0.00439408	2.27639		0.080898			0.00121292	0.271893	2.14455				0.546734	0.101782
204	Plate 3	127	MB	MB-LS	45.4499	0.0109362	0.182203	0.0417403	0.125986	0.0782016	0.0077365		0.401873	0.0529289	0.237955	0.0494346	0.216743	0.187605	0.133299		0.12072	0.139828	0.111061	0.0856831	0.217615	0.319474	0.154587	0.0987997	0.0723768	0.0730913	0.0511031	0.223597	0.251461	0.229202	0.591192	0.270868		0.193517	0.118252	0.117364	0.121022	0.143763	0.239172	0.101001	0.153911	0.291492	0.13288	0.0420461	0.311832
205	Plate 3	36	BC	BCGF	77.4601	0.0103128	0.0350705	0.105517	0.0436167	0.21067	0.119798		0.230923	0.144555	2.26762	0.0959111	0.165869	0.154016	0.098777	0.00547604	0.0892771	0.0547713	0.118173		0.0541044	0.126597	0.104402	0.0664855	0.419629	0.369802	0.0606714	0.0123546	0.0125991	5.72977	0.0110885	0.692856		0.113063	0.0473304	0.096945	0.0888537	1.41353	0.752334	0.199357	0.00527933	0.11841	3.28794	0.668345	0.0459171
206	Plate 3	169	MB	MB-BR	80.2275	0.0231579	0.152108	0.11429	0.188452	0.575222	0.0284371		0.592542	0.0401628	0.541416	0.102047	0.395004	0.336498	0.380416	0.0107017	0.325496	0.125047	0.20796	0.0641773	0.216726	0.512131	0.436464	0.330331	0.288735	0.286083	0.0973301	0.472294	0.378825	1.35222	0.854304	2.33529		0.535136	0.206247	0.215761	0.304502	0.399659	2.37437	0.338288	0.26478	0.458005	0.807429	0.130806	0.273008
207	Plate 3	51	BC	BCGF	62.7481	0.00695589	0.0225062	0.0953486	0.0415257	0.229465	0.106766		0.134448	0.11387	1.56082	0.0822848	0.0475452	0.0432903	0.111436		0.095899	0.0327189	0.0377284	0.0203617	0.0506405	0.0991557	0.130632	0.0868668	0.370815	0.393282	0.0525086	0.0277895	0.0262303	7.04608	0.0691344	0.897947		0.138738	0.0441132	0.0299091	0.095002	1.22461	0.891481	0.248962	0.0115824	0.112883	5.85435	0.554952	0.0536358
208	Plate 3	282	MB	MB-UM	47.6293	0.0325432	0.262684	0.206294	0.36318	2.6795	0.050917		1.26599	0.18112	0.752194	0.219623	0.373685	0.332909	0.527731	0.009797	0.430834	0.261777	0.254757	0.118491	0.363495	1.2107	0.640037	0.465491	0.520528	0.523995	0.196782	0.275359	0.192621	1.95642	0.712309	9.99757		0.767505	0.328188	0.208836	0.461497	0.881668	10.1759	0.605142	0.142644	0.867996	1.32733	0.337418	0.467566
209	Plate 3	534	AB	AB North	72.4114		0.0128636		0.0211016	0.0111973	0.0118513		0.0653531				0.224757	0.0615108	0.0268982	0.00573177	0.0198006		0.043189		0.0205531	0.0252413	0.401424	0.112467	0.0426314	0.211011		0.128261	0.0413756	0.320617				0.0891815	0.018989	0.0400456	0.00949459	0.139156		0.0208755	0.020676	0.0339838	0.203775	0.166326	0.181239
210	Plate 3	182	MB	MB-BR	68.1935	0.00970477	0.0194036	0.0543156	0.0285076	1.44966	0.0741264		0.0815028	0.0718967	1.14181	0.0395796	0.0320854	0.0244836	0.132676		0.114841	0.0184042	0.0252192	0.0476187		0.0554381	0.588429	0.409708	0.268193	0.301331	0.0595474	0.0118367	0.00791254	5.0795	0.0732798	5.73004		0.707664		0.018772	0.11337	1.00626	5.62381	0.132872		0.0696404	3.66238	0.456729	0.0280522
211	Plate 3	33	BC	BCGF	51.1664	0.0453373	1.70049	0.0736158	0.146243	0.520595	0.125064		0.602757	0.529668	2.46384	0.0994147	0.224761	0.248075	0.137276	0.0134684	0.119504	1.84104	0.202896	0.1158	1.99818	0.44695	0.135474	0.123766	0.406103	0.402621	0.187676	0.220908	0.160054	4.58955	0.859327	1.85623		0.143543	0.150522	0.183447	0.12873	1.45181	1.71093	0.258819	0.126212	0.402481	3.79995	0.648679	2.61015
212	Plate 3	253	MB	MB-UM	48.6343	0.0113363	0.0355126	0.0958398	0.0622887	0.174819	0.0924234		0.193869	0.216924	3.33871	0.161079	0.107271	0.0950559	0.22235	0.0041094	0.189548	0.0436429	0.0755853	0.0751523	0.0565278	0.171496	0.283964	0.231941	0.600272	0.601925	0.0825834	0.0651831	0.0419862	2.97015	0.187646	0.712713		0.356271	0.0596198	0.0781604	0.200436	0.872242	0.706311	0.29186	0.0309786	0.192688	2.80676	0.424997	0.0796684
213	Plate 3	724	AB	AB South	23.9314	0.0240895	0.126237	0.171805	0.171472	0.326017	0.0791414		0.523272	0.130393	1.50941	0.201426	0.297044	0.270914	0.365277	0.0117039	0.315711	0.142831	0.216178	0.0768477	0.21323	0.510526	0.645557	0.471393	0.547742	0.597865	0.141986	0.231322	0.157697	4.05148	0.398216	1.26301		0.727282	0.175949	0.210386	0.331522	0.904144	1.1091	0.51552	0.107623	0.467566	3.06688	0.412591	0.275508
214	Plate 3	31	BC	BCGF	35.404	0.0104029	0.0307694	0.0843423	0.0472243	0.16687	0.212964		0.169877	0.241795	2.24294	0.0815237	0.121177	0.114046	0.109208		0.0943833	0.0483822	0.105631	0.0143543	0.0463353	0.130053	0.287285	0.201455	0.510947	0.509796	0.0627516	0.0845992	0.0727507	7.47686	0.065419	0.607864		0.336445	0.046725	0.0925682	0.0964342	2.49338	0.627813	0.192973	0.0403418	0.129722	6.01458	1.13227	0.0626302
215	Plate 3	8	BC	BCGF	63.8223	0.0223002	0.164826	0.119384	0.149405	1.11326	0.707864	0.0119164	0.452189	0.18482	3.13484	0.191362	0.489828	0.475788	0.191693	0.0180799	0.166318	0.23939	0.390142	0.131294	0.315466	0.422061	0.355272	0.264296	0.772093	0.684051	0.121389	0.379775	0.303807	7.57304	0.497998	4.70609		0.432831	0.136423	0.381962	0.17374	7.85157	4.01586	0.41069	0.145698	0.368196	8.79623	3.35751	0.369612
216	Plate 3	635	AB	AB Central	78.831	0.0250471	0.361421	0.233787	0.314862	0.96053	0.0495901		1.04123	0.10544	0.55524	0.164522	0.677745	0.596956	0.609348	0.0200513	0.523924	0.268861	0.369404	0.0926385	0.469242	0.836772	0.497926	0.414298	0.503986	0.533135	0.170336	0.310429	0.339613	1.77064	0.823351	3.69181		0.696508	0.322628	0.382472	0.52894	0.728461	3.64633	0.616834	0.18225	0.748203	1.10977	0.300891	0.644204
217	Plate 3	556	AB	AB North	63.9607	0.00962476	0.0344904	0.0844981	0.0647577	0.278173	0.05783		0.207108	0.0560076	0.56346	0.063866	0.0320117	0.0280759	0.099984		0.0875974	0.0260465	0.0286565	0.00697467	0.0393418	0.167336	0.23559	0.155885	0.585765	0.575399	0.0442856	0.0532957	0.0226869	3.34959	0.0970581	0.92708		0.277812	0.0520248		0.0872244	0.742558	0.991453	0.203621	0.0178919	0.152383	2.19805	0.331311	0.0486779
218	Plate 3	527	AB	AB North	92.5491	0.024567	0.120393	0.213588	0.180269	0.501072	0.132356		0.555794	0.204483	1.1848	0.22546	0.265073	0.262033	0.424184	0.0115751	0.359702	0.142546	0.220527	0.074792	0.195349	0.531353	0.185447	0.144216	0.699199	0.720211	0.18377	0.373893	0.213937	4.6758	0.56188	1.81067		0.229725	0.163887	0.215456	0.377468	1.30787	1.82948	0.621924	0.164703	0.513524	4.19143	0.65312	0.274191
219	Plate 3	55	BC	BCGF	45.5901	0.0115199	0.054362	0.0919405	0.0443548	0.271192	0.135267		0.210254	0.213123	1.83877	0.062937	0.0579407	0.060028	0.088424		0.0777731	0.0792334	0.0535782		0.0608781	0.0881851	0.235226	0.161144	0.43836	0.484686	0.120389	0.0491654	0.0303628	6.69509	0.0861069	0.877415		0.230124		0.0452188	0.0830861	1.49746	0.907471	0.209056	0.0233765	0.129809	3.60353	0.656598	0.102411
220	Plate 3	183	MB	MB-BR	71.8543	0.0156768	0.0253489	0.0723354	0.0489933	0.641489	0.109627		0.145208	0.0625545	0.725595	0.0493446	0.0200903	0.0161275	0.143442		0.126012	0.0310974		0.039514	0.0475653	0.102514	0.361535	0.282006	0.675761	0.794225	0.0769235		0.011642	5.89949	0.0852096	2.49705		0.459163	0.0506666	0.01652	0.128208	1.07056	2.59072	0.256932		0.134849	5.23315	0.545902	0.0515711
221	Plate 3	449	BC	BCVI	25.7095	0.00570066	0.0228181	0.0552223	0.0335823	0.127859	0.0363502		0.100101	0.145095	1.22527	0.0367071	0.0862908	0.0736293	0.0874148	0.00353342	0.0772486	0.0278873	0.0606779	0.0324202	0.0394865	0.0935803	0.105275	0.0810222	0.226028	0.250409	0.0364054	0.0743416	0.0570231	4.11074	0.119185	0.46813		0.137684	0.0284181	0.054434	0.0790163	0.543985	0.472312	0.151439	0.0401965	0.0941228	3.07913	0.230561	0.0409735
222	Plate 3	285	MB	MB-UM	44.6249	0.0256485	0.0790146	0.190523	0.163402	0.372813	0.0457099		0.531299	0.12584	0.733218	0.299049	0.450226	0.423166	0.352563	0.0152645	0.314118	0.0995958	0.340238	0.0786541	0.108367	0.489681	0.910218	0.70411	0.78049	0.7086	0.135019	0.333317	0.235328	1.29681	0.556617	1.40218		1.11008	0.179723	0.353571	0.322117	0.407149	1.36908	0.647947	0.171366	0.43569	1.31893	0.179092	0.162469
223	Plate 3	684	AB	AB South	73.7065	0.0106706	0.0319574	0.0829183	0.0543116	1.19813	0.0802667		0.165691	0.17729	0.841434	0.0556636	0.0455562	0.0398633	0.169249		0.150533	0.0345502	0.0348835	0.0571628	0.0523053	0.140244	0.390013	0.267601	0.483683	0.546734	0.0712736	0.0417318	0.0293128	3.32783	0.111744	5.05624		0.448626	0.0478403	0.0297633	0.14229	0.972958	5.13515	0.196959	0.0206785	0.13451	2.45127	0.450302	0.0529984
224	Plate 3	313	BC	BCLM	61.75	0.011248	0.0421491	0.132182	0.125596	0.531801	0.054678		0.430149	0.194392	0.650606	0.0940535	0.0760343	0.0644807	0.18428		0.165623	0.0535278	0.0483006	0.0422826	0.0968927	0.363995	0.452768	0.31857	0.651321	0.684927	0.072023	0.0445929	0.0415678	2.72416	0.163042	2.12841		0.571604	0.144215	0.0494754	0.175038	0.73169	2.07847	0.403054	0.0199953	0.356492	2.13794	0.330264	0.114588
225	Plate 3	667	AB	AB South	73.5644	0.0798424	0.579807	0.336915	0.772882	0.304069	0.0672178		2.4354	0.233246	0.797628	0.220122	1.47633	1.62192	0.964309	0.0662769	0.838586	0.695956	1.27525	0.396296	0.905911	2.42984	0.778771	0.697212	0.776583	0.846296	0.369287	2.63709	1.39193	1.70141	3.27418	1.15784		1.07002	0.619729	1.15691	0.89215	0.870881	0.996789	1.10586	1.35294	1.74547	1.47359	0.397617	1.32102
226	Plate 3	692	AB	AB South	73.6075	0.0825287	0.818113	0.241829	0.715388	0.153398	0.0429326		2.16356	0.222845	0.472372	0.258272	1.41168	1.36313	0.764893	0.0564621	0.684566	0.853326	0.965497	0.250439	1.12388	2.06362	0.80764	0.625045	0.618523	0.654641	0.337754	1.78395	1.36428	1.01509	3.33229	0.51582	0.287904	1.02713	0.649145	1.00177	0.733831	0.570809	0.455164	0.816463	0.873329	1.55735	0.840131	0.279034	1.49422
227	Plate 3	521	AB	AB North	71.9151	0.0839395	0.528171	0.420302	0.784809	0.330987	0.0770761		2.52604	0.20559	2.40759	0.655853	1.35004	1.4766	1.0145	0.059474	0.903946	0.684568	1.05355	0.438053	0.737082	2.33612	0.634565	0.57019	1.19261	1.16214	0.477313	2.12696	1.2267	2.92404	2.95237	1.21474		0.849532	0.743875	1.13231	0.949983	0.796543	1.15564	1.45598	0.963442	1.8947	2.82842	0.411357	1.14215
228	Plate 3	699	AB	AB South	68.5436	0.0325023	0.380322	0.125262	0.30056	0.273281	0.0408736		0.942867	0.0869045	0.419295	0.159056	0.700033	0.599536	0.393594	0.0244875	0.345481	0.41698	0.450407	0.0489013	0.566135	0.87405	0.255609	0.24792	0.421649	0.376634	0.166498	0.61335	0.515969	1.64543	1.12765	1.02412		0.335857	0.289276	0.432005	0.357581	0.544037	1.03449	0.379506	0.279015	0.759713	1.52111	0.245324	0.734581
229	Plate 3	626	AB	AB Central	35.2981	0.0141572	0.0370101	0.138853	0.102247	0.261806	0.156819	0.00239553	0.3256	0.101391	1.50806	0.157706	0.172288	0.165556	0.22608	0.00634531	0.196041	0.0430199	0.137007	0.0497401	0.0492184	0.276011	0.311408	0.273262	0.586253	0.587623	0.0593231	0.0625584	0.0399814	3.17341	0.156716	0.920946		0.374367	0.100079	0.121958	0.201355	1.71959	0.93408	0.431932	0.0289248	0.313506	2.95735	0.843208	0.0762026
230	Plate 3	335	BC	BCLM	83.9377	0.0136178	0.176092	0.100616	0.0999307	0.214571	0.0301755		0.329476	0.0617068	0.752463	0.0811974	0.234203	0.208931	0.160707	0.00762022	0.136813	0.170862	0.150269	0.0464491	0.321078	0.28764	0.155505	0.113792	0.182189	0.177176	0.0639623	0.220488	0.15825	1.69669	0.403756	0.768349		0.180639	0.0927172	0.145599	0.138529	0.43351	0.749498	0.279246	0.121799	0.296335	1.32167	0.173674	0.357169
231	Plate 3	815	BC	BCKVQ	65.3614	0.0173992	0.13852	0.178135	0.156989	0.653287	0.0824596		0.501703	0.223396	1.29887	0.20242	0.273597	0.247307	0.338963	0.00889653	0.297663	0.142141	0.168163	0.0847705	0.205792	0.506182	0.388277	0.286533	0.631197	0.606125	0.12601	0.199825	0.139791	5.22543	0.453671	2.63646		0.532325	0.175131	0.166543	0.310892	1.12878	2.47301	0.500274	0.114915	0.438594	3.66651	0.479024	0.27532
232	Plate 3	643	AB	AB Central	69.5188	0.0568294	1.27144	0.230864	0.406997	1.42989	0.115184		1.34895	0.350056	1.04159	0.21824	0.633756	0.638365	0.457906	0.0288686	0.403498	1.47337	0.50891	0.18967	1.77837	0.909688	0.360742	0.33218	0.530593	0.596738	0.270613	0.651696	0.570018	2.72375	1.62267	5.38363		0.471466	0.350764	0.516509	0.413997	1.13604	4.56178	0.828409	0.345771	0.880083	2.28146	0.54006	2.56943
233	Plate 3	314	BC	BCLM	68.6818	0.00882202	0.0599349	0.0731107	0.0761365	1.05433	0.0943793		0.244793	0.0936484	1.14859	0.0513172	0.1525	0.140635	0.143543		0.119091	0.0803182	0.131194	0.0823338	0.113634	0.196109	0.196468	0.145724	0.215087	0.262203	0.0884927	0.098762	0.0600928	3.64034	0.15309	4.50808		0.25765	0.0671342	0.116141	0.125477	0.767716	4.17248	0.213313	0.0510172	0.197242	3.46544	0.42912	0.166644
235	Plate 3	802	BC	BCKVQ	88.6587	0.0190478	0.082747	0.129002	0.123796	0.550778	0.1628		0.368571	0.24883	1.86196	0.160399	0.174558	0.176386	0.269478	0.00750816	0.234882	0.11387	0.150392	0.116231	0.122509	0.358131	0.898434	0.737317	1.2302	1.1993	0.143991	0.159753	0.114826	5.81315	0.270792	2.16595		1.1611	0.118117	0.140832	0.236867	1.41954	2.21217	0.41672	0.080442	0.30053	5.08471	0.816279	0.151099
236	Plate 3	174	MB	MB-BR	54.528	0.00899629	0.0118293	0.0402033	0.016841	0.262556	0.160787	0.00311924	0.0459833	0.0764013	1.04825	0.0282417	0.0352272	0.0326189	0.0724908		0.0640465	0.0164617	0.0290774	0.0389891	0.0242369	0.0392164	0.295721	0.221559	0.247794	0.308461	0.0559815	0.0138853	0.00877258	4.24752	0.0560407	0.916922		0.354274		0.0246082	0.0625946	1.64054	0.857423	0.12208	0.00632013	0.0499642	4.06908	0.890574	0.0225681
237	Plate 3	14	BC	BCGF	75.823	0.00305778	0.0676217	0.00434677	0.00975708	0.293315	0.0503162		0.0374214	0.00973761	0.961298	0.00411698	0.467848	0.437917	0.00814423	0.0167601	0.00704363	0.0790229	0.320353	0.0143057	0.0789825	0.0244146	0.0169271	0.0108155	0.054381	0.0569826	0.0147027	0.013351	0.0113297	6.45091	0.0320187	1.17443		0.0140509	0.0120348	0.298996	0.00971617	0.707424	1.13443	0.0147242	0.00455137	0.0284512	5.24676	0.273955	0.0704537
238	Plate 3	502	AB	AB North	67.5006	0.164883	1.17107	0.540485	1.49993	0.620741	0.122485		4.09814	0.341616	0.976899	0.952583	3.16016	3.3832	1.85537	0.151209	1.70484	1.27997	2.7489	0.545779	1.39085	3.29932	1.70078	1.60512	1.0912	1.12306	0.891102	5.28981	3.6136	2.67663	6.71773	2.29295		2.29971	1.22693	2.74042	1.76577	1.0356	2.16992	1.92003	2.43877	2.95846	2.25123	0.580318	2.26354
239	Plate 3	61	BC	BCGF	39.2521	0.0141414	0.0510614	0.0770887	0.0531008	0.383884	0.164823		0.17883	0.0822198	0.359019	0.0489587	0.0237468	0.0253772	0.117858		0.10417	0.0491116	0.0245219		0.0593371	0.0881244	0.0797122	0.0594084	0.382256	0.473241	0.0701846	0.0425019	0.0220099	6.3842	0.0949417	1.50071		0.0907752	0.0546712	0.0236414	0.106636	1.48992	1.59255	0.244002	0.0160869	0.150312	6.80074	0.838652	0.0973464
240	Plate 3	312	BC	BCLM	91.2889	0.00581772	0.0276025	0.0702707	0.0697451	0.34334	0.042451		0.213642	0.0596995	0.726836	0.0483294	0.335826	0.28744	0.0887392	0.0113739	0.0780377	0.0299499	0.278036	0.0338207	0.0522577	0.208951	0.650422	0.511283	0.243062	0.260889	0.0411086	0.076159	0.0548802	1.791	0.10899	1.34121		0.868361	0.0742486	0.251991	0.0810729	0.370208	1.30796	0.19957	0.0400661	0.202475	1.8176	0.203158	0.0642925
241	Plate 3	610	AB	AB Central	56.3731		0.00502009		0.00460069	0.226964	0.00521461		0.0145835	0.0290616	0.290141		0.0114688		0.00643634		0.00585434	0.00231377	0.0057164	0.0198338		0.0113344				0.00349478		0.0132491	0.0144177	0.382853	0.024512	0.706669		0.0153406			0.00590197	0.11959	0.650022	0.00288897	0.0106355	0.0115563	0.155141	0.0265749	0.00478152
242	Plate 3	201	SK	SK	32.6921	0.0218236	0.136718	0.137732	0.1544	0.694119	0.094943		0.47999	0.164932	3.34167	0.200321	0.270428	0.252958	0.367264	0.0122959	0.328337	0.201709	0.226715		0.173651	0.433319	1.03997	0.84169	0.696655	0.633905	0.184618	0.34606	0.212655	4.42874	0.108211	2.3416		1.25618	0.111715	0.188913	0.321825	0.820667	2.58954	0.338948	0.164322	0.445704	3.54647	0.416034	0.202868
243	Plate 3	133	MB	MB-LS	28.2445	0.0175394	0.168746	0.132525	0.203157	0.295752	0.0599185		0.678824	0.217476	1.79761	0.201136	0.393262	0.37187	0.336747	0.0140397	0.286651	0.191026	0.28452	0.111372	0.228265	0.594873	0.27632	0.193354	0.49274	0.497111	0.147586	0.327487	0.266506	1.8688	0.426623	1.07782		0.304115	0.205368	0.249032	0.308536	0.718077	1.09741	0.393387	0.169678	0.464517	1.55427	0.310889	0.338382
244	Plate 3	443	BC	BCVI	81.033	0.0190763	0.0720356	0.121829	0.116936	0.527804	0.0497044		0.366372	0.0785825	0.539161	0.132756	0.251032	0.217882	0.240771	0.00816379	0.208634	0.0830171	0.164585	0.0305184	0.120512	0.352362	0.161015	0.136712	0.378013	0.414541	0.0906362	0.228389	0.146346	3.29478	0.307656	2.03921		0.192551	0.123189	0.159497	0.212017	0.644281	1.99663	0.374344	0.117359	0.336847	2.23287	0.253103	0.16674
245	Plate 3	233	MB	MB-IL	37.8976	0.0108949	0.0880278	0.137316	0.13802	4.34775	0.0711406		0.459507	0.20692	2.48065	0.147284	0.103582	0.107152	0.234931		0.212899	0.0712999	0.0771217	0.113181	0.148599	0.432068	0.177005	0.119737	0.378401	0.403646	0.101081	0.0714576	0.052867	3.81672	0.248591	17.4321		0.227212	0.145953	0.0695904	0.213667	1.18908	17.4156	0.389127	0.043575	0.397577	2.39604	0.374386	0.158242
246	Plate 3	446	BC	BCVI	90.2518	0.0356053	0.209368	0.198931	0.283027	0.397468	0.0434768		0.931473	0.181782	0.652199	0.100026	0.818253	0.692448	0.533656	0.0245705	0.467488	0.222439	0.528579	0.12351	0.317878	0.823554	0.643545	0.519935	0.41611	0.386893	0.176043	0.946141	0.620466	1.77536	1.30738	1.54659	0.140839	0.852715	0.275227	0.480575	0.458601	0.53618	1.40254	0.50843	0.522434	0.634289	1.27969	0.203205	0.460169
247	Plate 3	307	BC	BCLM	69.1334	0.0258745	0.174056	0.200048	0.179062	1.27183	0.0684863		0.601482	0.11626	1.09308	0.244561	0.2593	0.232457	0.378331	0.00720448	0.310307	0.213142	0.181082	0.108703	0.317846	0.442549	0.454126	0.364452	0.544734	0.535136	0.145845	0.0902773	0.0725916	3.64573	0.316174	4.84066		0.537955	0.19453	0.16858	0.330446	0.800008	4.72937	0.651829	0.0452633	0.468908	2.92533	0.348595	0.396436
248	Plate 3	520	AB	AB North	88.3956	0.0217744	0.241073	0.11736	0.198705	0.0823773	0.0183597		0.693795	0.0407965	0.435033	0.16262	0.425824	0.41343	0.297954	0.0134854	0.253329	0.24845	0.285497	0.112564	0.321632	0.602857	0.190209	0.138379	0.273163	0.2511	0.0962341	0.450493	0.328404	0.511861	0.749669	0.278974		0.250169	0.213291	0.306262	0.255095	0.294803	0.280939	0.362727	0.215624	0.532782	0.394789	0.110054	0.48504
249	Plate 3	121	MB	MB-LS	61.3691	0.0196845	0.087928	0.12904	0.124094	0.247124	0.054152		0.413558	0.0782405	0.776678	0.128075	0.227905	0.206871	0.295324	0.00928893	0.255692	0.107099	0.178793	0.0356827	0.149863	0.360153	0.299973	0.280044	0.467624	0.493465	0.120158	0.179704	0.135621	2.37293	0.334101	0.912668		0.369565	0.120196	0.16016	0.272181	0.973841	0.907833	0.387703	0.0831635	0.351081	1.84894	0.444186	0.20023
250	Plate 3	630	AB	AB Central	73.6913	0.0525891	0.424079	0.232367	0.488847	1.58865	0.0355471		1.52749	0.191918	0.886421	0.292171	1.31886	1.28335	0.694912	0.0410807	0.59158	0.366475	0.818531	0.399887	0.505522	1.10639	0.916436	0.782648	0.401584	0.376352	0.239855	1.81067	1.23132	0.887935	2.55794	6.44265		1.12642	0.475591	0.786189	0.636188	0.462816	5.93893	0.640441	0.92814	1.17811	0.667758	0.183902	0.724076
251	Plate 3	228	MB	MB-IL	64.2052	0.0380956	0.169343	0.25479	0.232052	3.72425	0.119673		0.789285	0.254254	3.01659	0.418938	0.182589	0.167858	0.425494		0.377437	0.196369	0.125798	0.0345159	0.232552	0.679246	0.539633	0.367554	0.746053	0.732287	0.224581	0.153602	0.0786041	4.37917	0.120423	12.3287		0.609407	0.222131	0.0939403	0.392774	1.57816	13.9791	0.680293	0.0538932	0.642705	2.29968	0.699476	0.233314
252	Plate 3	316	BC	BCLM	77.8586	0.0323196	0.223583	0.18462	0.301771	0.792078	0.043325		0.993441	0.0668837	0.957117	0.13874	0.527944	0.526593	0.427048	0.0245361	0.375706	0.238814	0.397588	0.090712	0.339824	0.968997	0.315672	0.255648	0.462292	0.469021	0.150986	0.665232	0.555618	4.16627	1.17973	3.23972		0.39452	0.283291	0.380432	0.390404	0.576505	2.9659	0.5422	0.380934	0.7133	2.9474	0.21115	0.462005
253	Plate 3	609	AB	AB Central	80.8258	0.00118361	0.00830129		0.0117656	0.0416717	0.00232378		0.0389262	0.038398	0.161856	0.00276283	0.0321221	0.0274043	0.0162585		0.0143321	0.00348804	0.0144673	0.00894747	0.0123376	0.0346148		0.00685426	0.00630811	0.00679055		0.0330254	0.0392216	0.495336	0.0717514	0.108422		0.0223829	0.0127906	0.0119072	0.0157693	0.051612	0.0890337	0.00600598	0.0231649	0.0241013	0.175573	0.0108137	0.0137383
254	Plate 3	87	BC	BCKVQ	44.2761	0.00991875	0.034494	0.117044	0.079628	0.54446	0.160263		0.255468	0.176009	3.73895	0.112175	0.116503	0.11339	0.158487	0.00543427	0.134498	0.0425256	0.083602	0.0591001	0.0614148	0.245142	0.117726	0.0964704	0.522821	0.526781	0.0792864	0.0820205	0.0647761	9.85739	0.131455	2.3268		0.155257	0.0843056	0.0882874	0.142187	1.75909	2.18782	0.369134	0.0416499	0.258056	8.63914	0.789726	0.0863769
255	Plate 3	636	AB	AB Central	79.2299	0.0455899	0.511225	0.264085	0.587899	0.376286	0.0600637		1.89076	0.228312	0.724327	0.23362	1.11036	1.12034	0.761914	0.0423778	0.679467	0.457672	0.779868	0.18731	0.756243	1.45315	0.584976	0.510575	0.794328	0.727892	0.238043	1.04703	0.82942	1.86483	1.9766	1.44778		0.749149	0.690895	0.77099	0.708936	0.682496	1.38813	0.859456	0.550953	1.47325	1.30561	0.306786	0.976229
256	Plate 3	353	BC	BCLM	78.9779	0.036737	0.160902	0.177401	0.236395	0.610401	0.128103		0.731334	0.121725	0.997107	0.119418	0.599481	0.558822	0.551508	0.0231751	0.457356	0.19386	0.452383	0.138099	0.290447	0.716535	0.522639	0.380713	0.479604	0.44861	0.215105	0.896624	0.566991	4.77653	1.10988	2.36731		0.564939	0.214145	0.418981	0.485535	1.40286	2.26152	0.565863	0.432341	0.603287	4.04698	0.673592	0.439839
257	Plate 3	434	BC	BCVI	83.691	0.00647383	0.0208301	0.074091	0.0345051	0.47967	0.0848731		0.105095	0.141862	0.766534	0.0725693	0.0913712	0.0851106	0.101247		0.085977	0.0267407	0.0712287	0.0158183	0.0330227	0.0912529	0.340257	0.255169	0.341181	0.392034	0.0491678	0.0238775	0.0115489	4.27938	0.0515964	1.89057		0.434396		0.0652479	0.0883984	0.880484	1.84414	0.180724	0.0100468	0.0950074	3.41828	0.353647	0.0389754
258	Plate 3	220	SK	SK	39.397	0.0300309	0.248038	0.136162	0.270079	0.194743	0.0426333		0.838757	0.158032	1.04166	0.118657	0.579168	0.563617	0.445067	0.0171501	0.404804	0.201719	0.369642	0.0832721	0.371507	0.829644	0.480744	0.396732	0.332987	0.354186	0.13987	0.828628	0.548239	1.93248	1.405	0.757161		0.61452	0.288033	0.357249	0.416713	0.687016	0.692909	0.393087	0.479153	0.648979	1.26017	0.293484	0.488065
259	Plate 3	668	AB	AB South	72.0021	0.0839034	0.540111	0.280682	0.687611	1.21181	0.0775026		2.14469	0.231444	0.842817	0.253174	1.91423	2.03201	0.990552	0.0751671	0.90189	0.59221	1.47166	0.443818	0.738337	2.02674	1.09913	0.928171	0.589561	0.587023	0.415004	3.21933	1.78242	1.68138	3.99122	4.60576	0.256202	1.37631	0.634229	1.44766	0.942541	0.732458	4.05552	0.972908	1.47998	1.48863	1.44221	0.307545	1.11711
260	Plate 3	656	AB	AB South	87.2713	0.0159562	0.0422354	0.0897095	0.0516521	0.234617	0.0730273		0.175567	0.0928295	1.52554	0.0774068	0.109313	0.0983565	0.14323	0.00437938	0.123695	0.0441343	0.082743	0.0483782	0.0702425	0.153412	0.125762	0.0957534	0.582899	0.594193	0.0528761	0.111144	0.0870774	4.77858	0.162759	0.909017		0.153768	0.0560841	0.0770211	0.124739	0.953421	0.839525	0.30666	0.0535194	0.167974	3.92907	0.414955	0.0745922
261	Plate 3	35	BC	BCGF	85.3231	0.00787159	0.0376413	0.102839	0.0615818	0.344977	0.122077		0.200056	0.0984126	2.2566	0.0979453	0.152721	0.151757	0.103177	0.00508341	0.0933727	0.0506705	0.112275	0.0345342	0.0663057	0.16766	0.104621	0.0777466	0.306583	0.350407	0.0382369	0.0614836	0.0487727	6.45199	0.128184	1.30757		0.135693	0.0610571	0.108096	0.093504	1.57146	1.22898	0.287016	0.0349315	0.15642	5.13672	0.615708	0.0825365
262	Plate 3	19	BC	BCGF	36.535	0.0123439	0.0669145	0.0857172	0.0977498	0.266888	0.171427		0.321495	0.287939	2.84755	0.0998848	0.683761	0.699697	0.124404	0.0266516	0.11209	0.0656141	0.517707	0.112491	0.110472	0.278603	0.237899	0.186911	0.65891	0.659403	0.0558649	0.167056	0.151224	7.1178	0.381814	1.07252		0.308388	0.0786662	0.441717	0.116519	2.97035	1.03554	0.275886	0.0862279	0.236984	6.15693	1.02378	0.139338
263	Plate 3	186	MB	MB-BR	89.4236	0.0171677	0.053699	0.122234	0.111947	0.447146	0.118712		0.313466	0.16313	1.21895	0.167447	0.157802	0.162351	0.276703	0.00796128	0.235996	0.0891978	0.131885	0.0794449	0.0952232	0.244094	0.484939	0.393979	0.787484	0.869534	0.125626	0.105872	0.0685223	4.38436	0.216354	1.78286		0.586809	0.10208	0.136319	0.239108	1.01863	1.75458	0.419894	0.0365737	0.306112	4.82087	0.566526	0.142447
264	Plate 3	32	BC	BCGF	24.7312	0.0321111	1.32516	0.0818214	0.120175	0.432656	0.0964535		0.476233	0.274049	1.39848	0.116509	0.267052	0.24905	0.116682	0.0148474	0.109493	1.28468	0.197957	0.0824398	1.49862	0.284744	0.182712	0.137602	0.316395	0.308667	0.12403	0.128195	0.100961	4.3995	0.605226	1.90429		0.203227	0.097603	0.191084	0.108244	0.979259	1.49171	0.275544	0.0804982	0.33099	3.86809	0.446963	2.08313
265	Plate 3	430	BC	BCVI	78.5767	0.0392615	0.351536	0.22333	0.495556	0.141501	0.0448371		1.53439	0.231484	0.369297	0.261776	0.884565	0.818773	0.545335	0.0306325	0.484177	0.314657	0.556696	0.125303	0.464715	1.53593	0.355713	0.256292	0.591396	0.575574	0.177612	0.777167	0.676386	1.62004	1.62009	0.568759		0.436873	0.492651	0.551023	0.500355	0.647626	0.527175	0.651921	0.398362	1.21231	1.10533	0.244332	0.60965
266	Plate 3	601	AB	AB Central	57.9552	0.00448606	0.0110077	0.07902	0.0480761	0.786532	0.121621		0.145071	0.228485	3.54074	0.102659	0.0265069	0.0292952	0.0783663		0.0690852	0.0132962	0.0225315	0.0359992		0.138098	0.10752	0.0772975	0.649351	0.598211	0.0460769		0.00886381	3.94863	0.0428083	3.00045		0.117952	0.0463417	0.0209077	0.0703404	1.30322	3.15894	0.229263		0.142844	4.03286	0.660555	0.0212044
267	Plate 3	84	BC	BCKVQ	81.048	0.013205	0.404999	0.0752317	0.101415	0.163338	0.0282494		0.347334	0.100886	0.91335	0.0416777	0.139877	0.140147	0.101278		0.0904062	0.303867	0.0854871	0.0477954	0.650344	0.295148	0.0791375	0.0614801	0.100022	0.102509	0.0484314	0.145379	0.126931	1.75983	0.356212	0.575364		0.103017	0.0890834	0.0720902	0.0918557	0.435163	0.524131	0.193533	0.0797293	0.240073	0.995103	0.144793	0.626387
268	Plate 3	625	AB	AB Central	78.0202	0.0421406	0.273384	0.132214	0.302091	0.116698	0.014597		0.934081	0.0587577	0.360746	0.16224	1.16291	1.01386	0.536727	0.0368561	0.469086	0.29866	0.66344	0.147748	0.259562	0.658111	0.659892	0.562145	0.258561	0.234137	0.123919	1.43558	0.851723	0.833897	0.730547	0.376041		0.874967	0.290119	0.513195	0.471092	0.299952	0.385392	0.395672	0.629331	0.67874	0.309814	0.0976124	0.45422
269	Plate 3	571	AB	AB North	73.9036	0.0583092	0.343378	0.297135	0.478578	0.270428	0.0536685		1.39905	0.244765	1.44511	0.582928	1.11234	1.13096	0.744969	0.0451604	0.650269	0.371379	0.75063	0.296482	0.435383	1.34328	0.399984	0.370993	0.743273	0.688495	0.335146	1.70305	0.993979	1.91908	2.04535	1.06718		0.60849	0.438356	0.804478	0.663846	0.682541	0.950934	0.990052	0.786094	1.15436	1.50755	0.290062	0.631281
270	Plate 3	93	BC	BCKVQ	75.5667	0.0162277	0.314553	0.230616	0.167495	1.13706	0.18709	0.00262586	0.527268	0.333158	4.04163	0.253152	0.227959	0.23494	0.192132	0.00910372	0.164111	0.407054	0.180348	0.0842705	0.527726	0.489472	0.10378	0.0909915	0.438714	0.415007	0.0950662	0.114872	0.0949615	6.52693	0.286241	4.30689		0.152425	0.193363	0.197558	0.174752	1.96395	4.58275	0.674127	0.0597918	0.454263	6.32708	0.913138	0.673444
271	Plate 3	105	MB	MB-LS	25.8293	0.0226687	0.174198	0.113658	0.213771	1.44049	0.0311785		0.695033	0.099127	0.575935	0.131958	0.3734	0.34053	0.356476	0.0099084	0.312665	0.140235	0.240867	0.112123	0.247699	0.484834	0.389746	0.295238	0.227126	0.248262	0.108851	0.571485	0.38959	1.26089	0.862845	5.77918		0.523849	0.202166	0.225921	0.315957	0.483893	5.49239	0.357951	0.325334	0.56427	0.792935	0.195119	0.357383
272	Plate 3	25	BC	BCGF	38.0773	0.0062978	0.0100993	0.0925031	0.0170774	0.0978677	0.147939		0.0610719	0.0815445	2.5342	0.0643627	0.137428	0.130878	0.0740065		0.0655613	0.0168024	0.11507	0.023856		0.0450684	0.20541	0.173774	0.457251	0.494708	0.0464696			5.97513	0.0204851	0.398119		0.296449	0.0218094	0.101743	0.0653564	1.50991	0.375648	0.209604		0.0569864	6.22441	0.700329	0.0226883
273	Plate 3	347	BC	BCLM	34.3838	0.0121504	0.186398	0.123194	0.0992379	1.00358	0.0984085		0.322273	0.147991	1.40079	0.127414	0.172759	0.145519	0.187614	0.00953054	0.163005	0.235115	0.140105	0.0588582	0.318593	0.286804	0.173063	0.139486	0.278204	0.288825	0.0974897	0.107032	0.0829511	5.46441	0.193747	3.72466		0.205907	0.0947545	0.127263	0.1688	0.891446	3.50174	0.368266	0.0509515	0.267843	5.28482	0.465685	0.404101
274	Plate 3	664	AB	AB South	59.0188	0.0151247	0.113768	0.107839	0.0588375	1.88865	0.107031		0.177835	0.1481	0.98972	0.043886	0.290016	0.265475	0.251869	0.00964293	0.22179	0.135308	0.175796	0.0601052	0.195088	0.165968	0.137072	0.112843	0.40283	0.400378	0.110004	0.0620756	0.0463475	3.52691	0.119138	7.04972		0.178876	0.0651595	0.17947	0.230578	1.35999	7.34404	0.304256	0.0390661	0.152987	2.94099	0.555979	0.267368
275	Plate 3	223	MB	MB-IL	60.0388	0.0294071	0.132245	0.222901	0.192837	1.25095	0.115064		0.630027	0.0797288	2.17328	0.122677	0.144887	0.125183	0.296342	0.00605278	0.265591	0.149603	0.0989084	0.0602207	0.271971	0.588243	0.281673	0.191868	0.59687	0.633343	0.154032	0.118016	0.0523477	5.25028	0.516544	4.56808		0.262495	0.181921	0.0908232	0.267944	1.50282	4.53227	0.599505	0.0341427	0.561829	4.48031	0.671665	0.354476
276	Plate 3	230	MB	MB-IL	32.3099	0.0151659	0.0589131	0.150587	0.126848	0.884026	0.0544756		0.423646	0.165962	2.18897	0.113934	0.156882	0.136444	0.212892	0.00619543	0.182901	0.0451355	0.101377	0.0445235	0.112496	0.319322	1.30226	0.765112	0.931938	0.9929	0.0674779	0.0253886	0.0197856	4.10297	0.194086	3.57327		1.42518	0.12718	0.0732944	0.188669	1.10535	3.44657	0.379021	0.0168706	0.329047	2.01442	0.371873	0.0945361
277	Plate 3	681	AB	AB South	47.4632	0.0176571	0.0446815	0.111814	0.0599704	0.442619	0.0978848		0.187632	0.131166	0.866715	0.0850432	0.094538	0.0898832	0.190596		0.169206	0.0602269	0.0807036	0.0359933	0.0841725	0.1597	0.516002	0.400197	0.658234	0.657931	0.090598	0.123147	0.0819311	5.02091	0.178762	1.71052		0.69537	0.070473	0.0753034	0.170283	1.04616	1.66922	0.269259	0.0557115	0.174356	3.69103	0.52765	0.0937546
278	Plate 3	85	BC	BCKVQ	73.1474	0.00894005	0.0723076	0.174371	0.105949	0.408704	0.154934		0.324577	0.248792	3.59183	0.153069	0.0823615	0.0768388	0.188167		0.155864	0.132272	0.0750035	0.0423338	0.153613	0.316052	0.0643799	0.0581491	0.39103	0.363983	0.0972196		0.0127789	6.78913	0.0961866	1.52052		0.0879613	0.118027	0.0672753	0.163056	1.44104	1.56373	0.565231	0.0126355	0.317878	8.009	0.724211	0.184121
279	Plate 3	385	BC	BCLM	47.0109	0.00835405	0.0317137	0.0908461	0.0373285	0.299224	0.0535946		0.141167	0.129994	1.60707	0.0352272	0.109154	0.0978353	0.124254		0.106608	0.054702	0.0806222	0.00968778	0.0439917	0.0995408	0.286544	0.180998	0.249519	0.295463	0.0836512	0.0203066	0.0151614	2.89463	0.0194257	1.07058		0.314285	0.0266683	0.059388	0.113625	0.616909	1.14474	0.221282	0.00659823	0.0973463	1.24878	0.288291	0.0576345
280	Plate 3	323	BC	BCLM	79.2858	0.0129092	0.0420479	0.0649475	0.0764905	0.0695589	0.0195346		0.227273	0.0312127	0.279227	0.0478901	0.45387	0.411044	0.137794	0.0142275	0.115486	0.0645481	0.339719	0.0330083	0.0720219	0.211538	0.837799	0.686253	0.21111	0.228196	0.0568916	0.262515	0.157545	1.05606	0.313348	0.259035		1.01498	0.0766983	0.362134	0.123768	0.21269	0.297717	0.200268	0.124558	0.216096	1.05097	0.10501	0.109989
281	Plate 3	593	AB	AB North	70.3991	0.010887	0.0475376	0.131416	0.0955783	0.30689	0.0741533		0.306932	0.152163	1.39682	0.209881	0.174597	0.148258	0.225151	0.00667307	0.194616	0.052854	0.122321	0.0671254	0.0773245	0.296175	0.161187	0.110545	0.550857	0.620021	0.0988334	0.111402	0.0681814	4.02547	0.207631	1.22065		0.188563	0.0989473	0.117924	0.199092	0.906539	1.21098	0.350051	0.0499961	0.271306	2.93341	0.410433	0.104121
282	Plate 3	448	BC	BCVI	42.5565	0.0276154	0.217926	0.159355	0.231975	0.330293	0.0458738		0.747477	0.112116	0.740605	0.173943	0.601586	0.575142	0.44642	0.0168595	0.378161	0.216544	0.387755	0.159541	0.287818	0.706709	0.448577	0.351136	0.374296	0.317803	0.172615	0.800856	0.560819	1.89901	1.0466	1.20517	0.122977	0.533639	0.273637	0.365159	0.398481	0.522206	1.14393	0.486666	0.446043	0.659285	1.52067	0.202266	0.429692
283	Plate 3	340	BC	BCLM	62.5114	0.00889623	0.180512	0.0822183	0.0630255	0.736404	0.0755427		0.182096	0.0915966	1.1407	0.0477834	0.299721	0.269424	0.266153	0.0128753	0.236509	0.303685	0.249624	0.0555212	0.303954	0.171269	0.424042	0.287525	0.199146	0.256454	0.146359	0.111393	0.0663443	4.59309	0.099557	2.83194		0.458245	0.0678363	0.253363	0.235774	0.487792	2.789	0.24742	0.0476952	0.176564	4.49306	0.290389	0.467367
284	Plate 3	535	AB	AB North	60.0955	0.0304561	0.370763	0.174496	0.340806	0.284413	0.0348649		1.04168	0.133172	0.469655	0.127036	0.887698	0.804334	0.523187	0.0296007	0.445976	0.291706	0.491375	0.156897	0.541591	1.04832	0.457273	0.359775	0.384649	0.333752	0.144655	0.974097	0.695383	1.48955	1.36655	1.08363		0.593134	0.312836	0.447938	0.460864	0.686032	1.13652	0.457251	0.584814	0.682902	0.879484	0.230332	0.667913
285	Plate 3	9	BC	BCGF	75.7799	0.0173206	0.348733	0.0943396	0.080611	1.07389	0.116756		0.269771	0.382687	1.98595	0.0966176	0.21026	0.195823	0.122575	0.0107413	0.107409	0.385335	0.160309	0.0619784	0.66875	0.233076	0.192082	0.139121	0.318359	0.364525	0.0871852	0.0441769	0.0320352	5.60748	0.207341	3.80752		0.238226	0.0764584	0.147899	0.10787	1.34437	3.76837	0.324716	0.0249885	0.233778	5.29402	0.590877	0.675279
286	Plate 3	59	BC	BCGF	77.6154	0.013807	0.0323794	0.104411	0.0426469	0.192261	0.178447		0.204414	0.185754	0.944256	0.0953194	0.0267707	0.0252151	0.145369		0.13429	0.0525789	0.0238192			0.118326	0.165057	0.0964482	0.657192	0.715659	0.0857017	0.026554	0.0189117	6.28827	0.0204082	0.755629		0.163587	0.0346373	0.0165849	0.134211	1.56981	0.723132	0.245943	0.00936764	0.129315	3.11455	0.857682	0.0515021
287	Plate 3	149	MB	MB-BR	40.8428	0.00787364	0.177911	0.0439045	0.107022	0.0801262	0.00867924		0.409193	0.0388745	0.253241	0.0302044	0.273616	0.230194	0.136885		0.127805	0.119305	0.135822	0.0756782	0.215608	0.341742	0.169483	0.108081	0.0903357	0.0831436	0.0288188	0.226204	0.22849	0.40271	0.468925	0.287183		0.202536	0.124251	0.131615	0.123334	0.249204	0.248263	0.107489	0.166703	0.26794	0.220807	0.0652779	0.282934
289	Plate 4	58	BC	BCGF	67.1819	0.0844307	1.74703	0.105615	0.174675	0.98024	0.120068		1.22386	0.265822	0.811152	0.162864	0.209787	0.242105	0.188358	0.0142042	0.197518	2.36414	0.248271		1.15374	0.466929	0.322881	0.254457	0.296631	0.244771	0.567167	0.391935	0.26531	3.76562	0.0381974	2.2063	0.203383	0.248126	0.13795	0.167041	0.237507	1.06268	4.81341	0.190656	0.20422	0.557429	5.01104	0.680155	0.87508
290	Plate 4	23	BC	BCGF	49.5448	0.013024	0.0766299	0.0327005	0.0482266	0.0738613	0.0851245		0.353295	0.0771308	1.38237	0.0349851	0.564952	0.541319	0.0571881	0.0235185	0.0527303	0.121002	0.471175	0.0311765	0.0964889	0.117407	0.122066	0.103834	0.160302	0.180086	0.130049	0.152091	0.0982628	3.35844	0.120588	0.264862	0.0427296	0.136957	0.034462	0.406314	0.07569	1.09534	0.377895	0.105529	0.0788286	0.164451	3.89483	0.506886	0.130062
291	Plate 4	237	MB	MB-IL	57.6692	0.0316802	0.204651	0.202815	0.218171	4.67802	0.106924		0.731995	0.303182	2.98055	0.343583	0.150769	0.136624	0.348107	0.00579948	0.293358	0.244596	0.118166	0.100764	0.246813	0.668912	0.410074	0.281873	0.61348	0.627507	0.228527	0.210574	0.0933256	2.69484	0.274509	14.8499	0.0982691	0.427471	0.246367	0.0981326	0.343297	1.48254	26.6224	0.741579	0.108147	0.892194	2.63562	0.675168	0.444014
292	Plate 4	247	MB	MB-UM	64.4103	0.0289153	0.0949902	0.246725	0.199927	7.50957	0.153168	0.0029034	0.613554	0.377634	3.10708	0.51136	0.194712	0.182579	0.428086	0.00771398	0.365851	0.135938	0.153858	0.109086	0.13962	0.494178	0.280637	0.234924	1.13123	1.05906	0.238378	0.205976	0.094364	3.64854	0.363309	29.4187	0.0964534	0.322824	0.208513	0.15367	0.403245	1.92181	44.0847	0.861205	0.116272	0.854006	4.87794	1.04959	0.20645
293	Plate 4	170	MB	MB-BR	17.6272	0.0108281	0.0580414	0.107601	0.0827781	0.564694	0.0818763		0.25516	0.275546	2.0172	0.142859	0.19475	0.181145	0.153964	0.00803266	0.144322	0.077422	0.153649	0.104233	0.095271	0.239838	0.232305	0.170333	0.49915	0.467184	0.0752176	0.19169	0.11578	4.27906	0.297333	2.1713	0.0361	0.255718	0.106747	0.156426	0.147956	1.1827	3.29578	0.376543	0.103476	0.350923	5.72633	0.592986	0.139616
294	Plate 4	181	MB	MB-BR	64.6228	0.0641092	0.482822	0.200085	0.635002	0.597332	0.0447642		1.9216	0.133867	0.569995	0.291573	2.03012	1.7153	0.851732	0.0597741	0.810637	0.472178	1.22681	0.634674	0.631847	0.989573	1.47972	1.12976	0.398222	0.384315	0.298507	3.10473	1.67897	1.04946	3.4373	2.1904	0.279836	1.70724	0.648097	1.16767	0.844204	0.776997	2.99483	0.677269	2.16809	2.00132	1.16175	0.301559	1.03133
295	Plate 4	624	AB	AB Central	39.8326	0.0979801	0.692775	0.360526	0.822214	0.433682	0.0901787		2.41564	0.413886	1.83624	0.531331	2.19036	2.28345	1.10275	0.0976532	1.03233	0.786094	1.59376	0.787352	0.842014	2.01945	1.8046	1.5036	0.678176	0.69317	0.532643	3.78714	2.01053	1.77794	4.11852	1.49583	0.340639	2.18614	0.879702	1.91702	1.15642	1.06106	2.16517	1.34914	2.27029	2.83114	2.41865	0.721586	1.53406
296	Plate 4	587	AB	AB North	71.4373	0.0641333	0.499747	0.203938	0.591483	0.113684	0.0316072		1.80456	0.165791	0.766266	0.351495	1.33781	1.26114	0.768232	0.0504591	0.673437	0.535703	0.950679	0.394353	0.612756	1.82559	0.713752	0.514661	0.427609	0.410591	0.304293	2.10914	1.48523	1.04964	3.04527	0.406653	0.223588	0.798765	0.594651	0.934632	0.706763	0.584231	0.552873	0.703985	1.43108	2.21064	1.11833	0.239532	1.03532
297	Plate 4	248	MB	MB-UM	96.1538	0.0247837	0.0885428	0.189909	0.145167	2.5681	0.144008	0.00163123	0.415094	0.521619	6.16896	0.489696	0.209807	0.21202	0.372075	0.0126485	0.302086	0.146495	0.178335	0.211831	0.124752	0.414565	0.371734	0.316391	0.772486	0.859519	0.211749	0.32841	0.162146	5.94318	0.552615	10.4011	0.0881502	0.4557	0.142689	0.199783	0.330925	1.97218	16.1008	0.767737	0.144829	0.631915	9.91931	1.02269	0.204214
298	Plate 4	708	AB	AB South	48.5506	0.096202	0.530666	0.312704	0.780381	0.275619	0.0508917		2.17124	0.170204	0.633674	0.320122	2.23875	2.32738	1.12253	0.106235	0.993625	0.668204	1.83	0.224571	0.669438	1.73721	0.858319	0.761914	0.593438	0.54503	0.448273	4.07686	1.97536	1.44866	3.63508	1.03691	0.335444	1.19289	0.755097	1.76321	1.07664	0.784157	1.58406	1.08072	2.43031	2.2795	1.70271	0.397276	1.15776
299	Plate 4	646	AB	AB Central	80.7369	0.0160978	0.221136	0.179329	0.158268	0.846861	0.0832337		0.492754	0.476487	0.943932	0.099026	0.531595	0.477081	0.372686	0.0189559	0.327306	0.278147	0.353202	0.0817441	0.383961	0.338604	0.271653	0.236516	0.603651	0.617866	0.156181	0.184987	0.185243	4.06886	0.311694	3.22382		0.314951	0.183804	0.387372	0.353236	1.23372	5.11875	0.605881	0.125128	0.659668	5.27621	0.542801	0.616817
300	Plate 4	34	BC	BCGF	79.1044	0.0357328	0.860624	0.124323	0.146406	0.51234	0.11559		0.500098	0.323641	2.96334	0.150611	0.397533	0.379415	0.159255	0.0192802	0.13864	1.10462	0.332643	0.0874157	1.28227	0.432199	0.144675	0.110131	0.42563	0.421153	0.121949	0.2276	0.144448	5.49929	0.467023	2.02031	0.1244	0.188033	0.186343	0.334916	0.144243	1.80033	2.96584	0.487476	0.146111	0.562804	8.04794	0.76111	1.65383
301	Plate 4	545	AB	AB North	64.5468	0.0624378	0.538967	0.256006	0.564762	0.309854	0.0277686		1.87649	0.273347	0.961866	0.321016	1.10121	1.06495	0.732801	0.0410839	0.643611	0.51665	0.834345	0.278617	0.675403	1.74016	0.425675	0.424117	0.586915	0.56228	0.308746	2.26095	1.31084	1.22057	2.83869	1.16825	0.304289	0.605335	0.662173	0.811625	0.686148	0.5558	1.78552	0.737599	1.48536	2.19234	1.42973	0.26077	1.03404
302	Plate 4	202	SK	SK	58.84	0.0187713	0.0391504	0.117306	0.0872957	1.00101	0.139436		0.251256	0.091952	1.94941	0.107089	0.0545367	0.0576838	0.198614		0.174076	0.047817	0.0571872	0.0541087	0.0723649	0.243281	0.351233	0.237263	0.929538	0.966821	0.0860337	0.0663734	0.0309486	5.52691	0.160408	3.90226	0.0539321	0.426517	0.0740883	0.0597034	0.182129	1.60275	5.8512	0.380183	0.0344801	0.342218	7.8774	0.919927	0.0940179
303	Plate 4	279	MB	MB-UM	32.3694	0.00909387	0.0219475	0.119086	0.0376295	0.566208	0.0476085		0.126196	0.16666	1.06677	0.109733	0.0680388	0.0596602	0.151956		0.137359	0.0229664	0.050251	0.0114178	0.0290037	0.111752	0.0959993	0.0597531	0.355999	0.36527	0.0663205	0.0530034	0.033441	5.46818	0.0772233	2.2919	0.0237612	0.0996739	0.0473765	0.0331307	0.132706	0.699868	3.51144	0.309123	0.0248693	0.146697	4.14424	0.346714	0.044103
304	Plate 4	107	MB	MB-LS	29.6741	0.00460669	0.0145926	0.0281114	0.0126662	0.457009	0.0714557		0.0537963	0.0628821	0.83058	0.0182473	0.0167277		0.0741751		0.0627566	0.0185169	0.019247		0.0151712	0.034216	0.200995	0.135925	0.133694	0.155323	0.0675718	0.0180099	0.0117446	3.18585	0.00918977	1.62278		0.207348	0.0169499	0.0170865	0.0673917	0.982376	3.03734	0.0567221	0.00954704	0.0568693	3.79923	0.543307	0.0133379
305	Plate 4	634	AB	AB Central	44.2451	0.0513061	0.338128	0.202207	0.404466	0.624538	0.0591059		1.27585	0.145313	0.802533	0.291324	1.01962	0.968738	0.63189	0.0363671	0.523219	0.41665	0.732229	0.126107	0.463396	1.17332	0.619732	0.539412	0.53008	0.61129	0.257187	1.30336	1.05808	1.95657	1.98124	2.55427	0.214352	0.811803	0.445623	0.779512	0.563093	0.87574	3.79905	0.784573	0.78606	1.40231	3.1255	0.395589	0.797767
306	Plate 4	703	AB	AB South	74.8	0.0514888	0.354378	0.247809	0.426433	0.403953	0.0928835		1.30328	0.21396	0.877622	0.257745	0.653415	0.653429	0.633653	0.0275331	0.545831	0.459174	0.542067	0.17152	0.554668	1.22505	0.547805	0.440853	0.921876	0.832394	0.280125	0.594242	0.482352	2.99968	1.04339	1.4263	0.167596	0.616612	0.395301	0.572832	0.57524	1.44199	2.23277	0.92433	0.362964	1.61186	4.21728	0.651242	0.880998
307	Plate 4	64	BC	BCGF	38.083	0.019036	0.0709304	0.065086	0.0389826	0.0981781	0.0875271	0.00218626	0.179998	0.0629934	0.529199	0.0320695	0.0248489	0.0237697	0.136796		0.11336	0.0702717	0.0261691		0.0656718	0.0676376	0.35822	0.242275	0.306954	0.374695	0.0617251	0.0522212	0.0184972	4.68332		0.308891	0.0300549	0.385663	0.0310587	0.0148282	0.139029	1.1119	0.662917	0.115748	0.00933185	0.116514	4.80109	0.705783	0.0535157
308	Plate 4	243	MB	MB-UM	56.2291	0.0123857	0.035201	0.11314	0.055645	1.0074	0.111726	0.00205864	0.169962	0.213758	9.16336	0.20585	0.0785797	0.071185	0.211072		0.182412	0.0368259	0.0770332	0.148544	0.041521	0.145405	0.413936	0.310477	0.337026	0.375716	0.106764	0.0559378	0.0285043	6.83402	0.17254	4.0721	0.0462222	0.472752	0.047676	0.0629141	0.188698	1.39732	6.39977	0.339477	0.0405913	0.233428	10.1035	0.831433	0.0775106
309	Plate 4	129	MB	MB-LS	67.859	0.0055377	0.0323244	0.0449606	0.056703	0.0749455	0.0202759		0.180631	0.0447541	0.164789	0.0237499	0.102309	0.0880867	0.126991		0.1106	0.0256015	0.0577337	0.019292	0.0591736	0.169753	0.166821	0.108211	0.146633	0.140783	0.0340044	0.051761	0.0489197	0.815358	0.124664	0.284428	0.017753	0.203076	0.0696703	0.0548166	0.113182	0.451331	0.49587	0.127542	0.0386485	0.210514	0.760613	0.174212	0.0762151
310	Plate 4	422	BC	BCVI	65.4623	0.00767359	0.0163773	0.0698639	0.0467047	0.238919	0.0638411	0.000780079	0.14398	0.213019	0.733436	0.0581782	0.0636515	0.0569036	0.0939004		0.0835276	0.0226957	0.0491389	0.0200944	0.0425238	0.112402	0.17989	0.118241	0.379225	0.397495	0.0418269	0.026349	0.0200339	2.55444	0.0673284	0.972604	0.0247397	0.224873	0.0674346	0.0455205	0.0889893	0.904047	1.48767	0.224453	0.0161011	0.186092	2.97701	0.430918	0.0493867
311	Plate 4	151	MB	MB-BR	48.709	0.0763019	0.869745	0.437017	0.834194	0.444386	0.196631		2.56853	0.584099	2.94575	0.881414	1.39108	1.44469	0.912162	0.061939	0.81758	1.13304	1.30341	0.506908	1.15655	2.49485	0.756929	0.632055	1.58737	1.61331	0.447724	1.33884	1.05054	5.34321	2.58903	1.74978	0.298381	1.01184	0.749194	1.2187	0.89856	2.36179	2.3953	1.56524	0.916597	2.8983	9.17619	1.40614	1.84563
312	Plate 4	363	BC	BCLM	54.145	0.00490006	0.0291276	0.0514883	0.0349139	0.102443	0.0361019		0.111743	0.0424533	0.427827	0.0257337	0.138959	0.12281	0.0622086	0.00408092	0.0537834	0.0275403	0.102377	0.0348611	0.0562073	0.105828	0.375148	0.249667	0.228484	0.235147	0.0214168	0.0529161	0.0508213	2.77933	0.0900967	0.425358	0.0178829	0.432915	0.0545569	0.08477	0.0552264	0.717174	0.627441	0.123032	0.0329601	0.142263	2.74253	0.353791	0.0708525
313	Plate 4	135	MB	MB-LS	40.9865	0.0370696	0.257097	0.126435	0.322441	0.08403	0.0171501		0.969386	0.0672471	0.266086	0.2069	0.805041	0.738301	0.428826	0.0296533	0.362297	0.322786	0.592976	0.156742	0.341074	0.938647	0.314454	0.299449	0.264137	0.281167	0.173921	1.1516	0.726221	0.382023	1.51225	0.309655	0.125719	0.419868	0.349058	0.605561	0.377385	0.288297	0.540704	0.418531	0.681883	1.18368	0.553447	0.0953716	0.67223
314	Plate 4	89	BC	BCKVQ	68.3428	0.00805212	0.0562083	0.0994418	0.0730537	0.153033	0.131891		0.29817	0.206849	3.12648	0.085427	0.127892	0.119617	0.112833	0.00488009	0.106096	0.0739857	0.0868519		0.0729284	0.224393	0.232859	0.175136	0.542346	0.435913	0.0734512	0.0839024	0.0629446	6.00385	0.00741201	0.4161	0.041381	0.273187	0.0662528	0.0640684	0.106305	1.55904	0.841155	0.186704	0.0425035	0.281842	5.5028	0.791255	0.0663225
315	Plate 4	583	AB	AB North	42.6401	0.0391185	0.368019	0.123624	0.332651	0.222338	0.0517608		1.02665	0.134886	1.22676	0.259465	0.657818	0.655703	0.479748	0.0299077	0.419265	0.442173	0.53274	0.114398	0.491267	0.940364	0.388683	0.305631	0.45864	0.415717	0.243898	1.04799	0.642235	1.48123	0.861051	0.79261	0.130447	0.456301	0.27392	0.450979	0.469331	0.959694	1.20456	0.47143	0.710711	1.12618	1.93588	0.421597	0.709346
316	Plate 4	641	AB	AB Central	67.6895	0.0324357	0.347456	0.281023	0.35999	0.799927	0.08249		1.16948	0.423235	0.949249	0.234189	0.738101	0.659517	0.635439	0.0228982	0.571153	0.378982	0.501889	0.111907	0.555004	0.729038	0.382769	0.294549	0.971757	1.09556	0.227563	0.313063	0.286251	3.71503	0.850212	3.29366	0.106446	0.42791	0.457619	0.485282	0.605313	1.48611	5.00245	0.981773	0.235381	1.40225	3.80249	0.671414	0.794489
317	Plate 4	437	BC	BCVI	67.5847	0.0452587	0.124325	0.155883	0.177421	0.332144	0.108886		0.514633	0.0869154	0.504207	0.164152	0.294292	0.251074	0.395573	0.0136121	0.334186	0.197527	0.237429		0.133306	0.434816	0.65311	0.538693	0.810549	0.705333	0.157357	0.353415	0.198595	3.88377	0.0996205	1.02495	0.0852165	0.786143	0.115293	0.197361	0.341378	1.03981	1.84473	0.405027	0.154781	0.556483	3.18223	0.701745	0.178881
318	Plate 4	50	BC	BCGF	43.7809	0.0157715	0.0285119	0.131289	0.0409156	0.372008	0.12219		0.123328	0.085672	1.23222	0.140283	0.0448981	0.0396889	0.151422		0.127793	0.0411779	0.0325383	0.0164845	0.0562029	0.115488	0.0635479	0.0378339	0.393913	0.395751	0.0689291	0.0137043	0.00890003	7.19746	0.0501435	1.43442	0.0518762	0.0658793	0.0422967	0.031277	0.135871	1.74504	2.1522	0.435831	0.00638816	0.168428	8.41522	0.999062	0.0747035
319	Plate 4	239	MB	MB-IL	50.0481	0.0411351	0.266149	0.235788	0.351005	3.10527	0.0749534		1.12047	0.252835	1.73374	0.430918	0.296469	0.285528	0.520196	0.00985054	0.448978	0.315067	0.232692	0.199332	0.356955	1.05375	0.483368	0.349011	0.573043	0.642187	0.274163	0.331527	0.181593	2.09624	0.874966	11.5629	0.154145	0.463469	0.428098	0.225266	0.479954	1.34508	18.917	0.887974	0.172695	1.50556	2.6643	0.59463	0.588343
320	Plate 4	143	MB	MB-BR	56.9054	0.0626701	0.61526	0.206086	0.572814	0.160036	0.032885		1.70723	0.15221	1.08079	0.425128	1.29625	1.2669	0.660301	0.0496931	0.58206	0.647041	0.919346	0.423721	0.810484	1.70969	0.641665	0.531891	0.525142	0.508213	0.291993	1.68605	1.26258	1.12726	2.59784	0.622598	0.285863	0.743845	0.533493	0.977088	0.609244	0.662988	0.842389	0.734733	1.03538	1.75112	1.3851	0.297964	1.28613
321	Plate 4	92	BC	BCKVQ	85.744	0.151153	1.46943	0.40378	0.992425	0.973752	0.0955477		2.81006	0.356281	3.06244	0.393552	2.67525	2.84538	1.30643	0.127997	1.18017	1.74682	2.32608	0.998836	2.04023	3.0118	1.55635	1.2753	0.950415	0.920312	0.67107	4.45812	2.80628	2.80083	6.09025	3.92345	0.542793	1.96893	0.964391	2.30372	1.28682	1.26127	5.06836	1.56526	2.7156	3.10006	3.73525	0.805051	2.99155
322	Plate 4	427	BC	BCVI	88.428	0.00873468	0.0348049	0.0780502	0.0708526	0.259986	0.0692387		0.22435	0.209082	1.85692	0.153475	0.220134	0.206394	0.159606	0.0074414	0.13693	0.0461108	0.161189	0.0392869	0.0573746	0.194958	0.352211	0.297324	0.401342	0.456437	0.0658566	0.133299	0.078621	4.36843	0.202571	1.00312	0.0365144	0.455948	0.0740163	0.174771	0.151376	0.956013	1.26774	0.287104	0.0654997	0.309427	5.42817	0.472253	0.071537
323	Plate 4	327	BC	BCLM	75.7037	0.0221543	0.116901	0.141757	0.108577	0.973948	0.127788		0.323119	0.193062	1.68319	0.207054	0.264304	0.2577	0.275295	0.0144297	0.232859	0.19826	0.246851	0.0749828	0.205566	0.301314	0.285174	0.243187	0.326185	0.329558	0.190816	0.291705	0.128381	6.29739	0.310901	4.04364	0.0624325	0.402148	0.1095	0.249102	0.244061	1.04198	6.05989	0.547123	0.162978	0.437958	11.4704	0.792313	0.315018
324	Plate 4	637	AB	AB Central	70.0813	0.0577819	0.337449	0.207803	0.385773	0.584623	0.0629484		1.25973	0.192279	0.842365	0.160794	0.853661	0.774824	0.645164	0.028715	0.547208	0.346355	0.560224	0.142502	0.51408	0.860592	0.499223	0.348271	0.686329	0.594643	0.234293	0.813009	0.582418	2.31741	1.26806	2.26735	0.149317	0.544768	0.408866	0.535466	0.586267	0.897125	3.24499	0.746621	0.514251	1.38187	2.75976	0.450318	0.819487
325	Plate 4	11	BC	BCGF	46.845	0.0518979	1.22495	0.0508835	0.0803256	0.507104	0.0908776		0.707935	0.189457	1.54243	0.0646953	0.166884	0.164669	0.100627	0.00885857	0.107743	1.41546	0.172905	0.0575941	1.14564	0.149728	0.321071	0.201131	0.239403	0.230052	0.332662	0.191476	0.140678	3.31582	0.348505	1.68611	0.153247	0.340683	0.0749135	0.134977	0.143793	1.31024	2.60569	0.153948	0.0971427	0.292438	4.41622	0.653	1.56871
326	Plate 4	375	BC	BCLM	64.2759		0.00697542		0.00204774	0.826291	0.0825311		0.00701101	0.0517301	0.534668				0.0025435		0.00207807	0.00558732		0.0702292	0.0083522	0.00424807	0.0184664	0.00972386	0.0746902	0.0766828	0.0425924	0.00543046	0.00881804	0.764548	0.0125402	2.48109		0.026853		0.00278621	0.00291938	1.54822	3.90623	0.0027173		0.00796019	0.578245	0.492234	0.004594
327	Plate 4	674	AB	AB South	60.5853	0.0457049	0.156518	0.223948	0.281913	0.810419	0.111884		0.839936	0.225026	0.945585	0.237398	0.353265	0.362833	0.571698	0.0142142	0.488204	0.236333	0.290048	0.120978	0.296962	0.813385	0.483119	0.409825	0.800319	0.786151	0.271439	0.513588	0.328769	3.06117	0.685894	3.08665	0.111858	0.549189	0.285055	0.292166	0.521054	1.23895	4.62151	0.810388	0.245866	1.18971	4.66934	0.753479	0.465914
328	Plate 4	308	BC	BCLM	43.3373	0.0555958	0.348125	0.226531	0.446362	0.844302	0.0419142		1.46568	0.122586	0.487222	0.176948	0.937075	0.856733	0.640747	0.0284001	0.556242	0.411209	0.621358	0.211449	0.596102	1.44164	0.584202	0.480703	0.446033	0.443339	0.251442	0.981158	0.779236	1.69721	1.80457	3.19335	0.205245	0.780213	0.459582	0.635262	0.593425	0.635147	4.30093	0.787371	0.603713	1.65265	1.9652	0.309874	0.802674
329	Plate 4	394	BC	BCLM	62.0495	0.00698063	0.0236217	0.0626404	0.0618793	2.65791	0.120138		0.185364	0.201071	1.39953	0.0398149	0.0272646	0.0314862	0.113156		0.0996071	0.0308989	0.025044	0.0681132	0.0516084	0.187421	0.183786	0.131707	0.270489	0.27257	0.0916881	0.0144389	0.00989384	4.18734	0.0444193	10.0717		0.225348	0.0752973	0.0227672	0.100502	1.63696	16.2682	0.258303	0.0116924	0.27164	4.82329	0.970549	0.062411
330	Plate 4	242	MB	MB-UM	43.4951	0.0180438	0.235352	0.0980138	0.175809	4.05687	0.0555873		0.545631	0.392486	5.80593	0.137505	0.490137	0.477739	0.364498	0.0184725	0.328047	0.205541	0.3174	0.7385	0.30921	0.536178	1.0959	0.906871	0.37439	0.34262	0.143721	0.288845	0.203062	4.42041	1.03895	17.0418		1.48741	0.255994	0.35234	0.344705	0.780288	24.5343	0.309465	0.178236	0.611698	4.61226	0.398954	0.494825
331	Plate 4	722	AB	AB South	50.0474	0.0346015	0.308125	0.177321	0.269937	0.341347	0.0368345		0.882676	0.153987	0.924086	0.203769	0.652879	0.615971	0.584059	0.0224047	0.486897	0.29799	0.449092	0.125921	0.440591	0.712433	0.454952	0.353535	0.534301	0.478449	0.184709	0.767585	0.478086	2.50854	1.21718	1.26486	0.128119	0.571741	0.31274	0.431154	0.538841	0.77986	1.93899	0.607976	0.422944	0.946306	2.6426	0.316146	0.670694
333	Plate 4	582	AB	AB North	41.1538	0.0528954	0.446607	0.196646	0.46	0.101059	0.0198921		1.38188	0.195836	0.767463	0.266066	1.28184	1.38524	0.73026	0.0516458	0.618212	0.423838	0.889639	0.295056	0.597908	1.30429	0.482983	0.467329	0.264298	0.23803	0.278515	2.00317	1.18858	0.917122	2.69724	0.416689	0.233241	0.713862	0.463936	0.944954	0.655294	0.548322	0.540898	0.547323	1.36593	1.56825	1.07572	0.179046	0.931868
334	Plate 4	251	MB	MB-UM	77.8093	0.0309064	0.430446	0.148924	0.329871	0.198857	0.0230591		1.04127	0.139913	0.948217	0.192264	0.887336	0.775611	0.481174	0.0277166	0.404855	0.343488	0.514376	0.484998	0.476356	1.10716	1.05456	0.784264	0.240601	0.237295	0.185129	0.621539	0.534341	1.05984	1.67132	0.69627	0.149506	1.29524	0.336361	0.512224	0.435433	0.496092	1.05818	0.412229	0.491613	1.09628	1.04274	0.216624	0.806942
335	Plate 4	669	AB	AB South	89.962	0.0226496	0.0769482	0.182774	0.126318	0.939658	0.0639697		0.399666	0.20517	1.12311	0.104051	0.205014	0.202325	0.400413		0.340932	0.0696908	0.136391	0.0889109	0.14494	0.403908	0.241173	0.174192	0.417607	0.428441	0.121777	0.28254	0.187031	3.32964	0.477943	3.48837	0.079631	0.277289	0.133619	0.140479	0.349326	1.36368	5.41131	0.564893	0.19181	0.494438	3.66545	0.614053	0.184779
336	Plate 4	569	AB	AB North	78.6658	0.091781	0.924549	0.379011	0.832051	0.485091	0.0376084		2.42697	0.210421	1.98062	0.639553	2.23331	2.30492	1.41874	0.0956384	1.19488	1.03805	1.68862	0.406858	1.16361	2.38351	0.981435	0.847029	0.860692	0.738746	0.677691	3.38249	1.78261	2.45462	3.97124	1.71361	0.387587	1.2861	0.782874	1.69177	1.31285	0.791386	2.4389	1.22787	1.8989	2.33145	2.8968	0.428526	1.82185
337	Plate 4	91	BC	BCKVQ	82.7616	0.0117482	0.0415839	0.164468	0.0776746	0.587205	0.174047		0.252335	0.222531	3.65514	0.175956	0.070431	0.069217	0.221196		0.198231	0.060291	0.0642954	0.0584967	0.089334	0.235385	0.187053	0.162512	0.658697	0.647958	0.110775	0.0297299	0.0279608	7.21111	0.119269	2.44992	0.0722291	0.241004	0.100954	0.0628395	0.216088	2.16174	3.73383	0.59342	0.0150711	0.333456	10.3683	1.25406	0.111133
338	Plate 4	615	AB	AB Central	67.0325		0.00106297			0.117581			0.00112493	0.0165598	0.107074				0.000577137					0.00513984										0.309479		0.342951						0.0275936	0.462624	0.000642886			0.191466	0.00725655
339	Plate 4	592	AB	AB North	56.3796	0.00760769	0.0535514	0.0620396	0.0716811	0.100532	0.0601995		0.244851	0.090916	1.2823	0.117538	0.28636	0.258355	0.124516	0.0113981	0.105236	0.0572763	0.200182	0.0469295	0.081822	0.219171	0.14813	0.0988203	0.357491	0.349811	0.0625855	0.11346	0.0879559	3.19686	0.164576	0.391213	0.0336766	0.173059	0.0856088	0.180463	0.115637	1.02014	0.583472	0.214741	0.0697819	0.259728	3.40658	0.453575	0.111453
340	Plate 4	718	AB	AB South	55.4703	0.0157626	0.0625836	0.113593	0.0778894	0.360022	0.110877		0.225836	0.171467	1.2592	0.189014	0.121688	0.113604	0.252259	0.00469908	0.216232	0.08616	0.115377	0.0504061	0.106381	0.199178	0.291972	0.237485	0.484974	0.509951	0.130692	0.102887	0.0668274	4.59064	0.171689	1.28452	0.0531223	0.348766	0.0965324	0.111122	0.231311	1.37509	2.01425	0.407832	0.0621704	0.301547	6.22457	0.721361	0.172916
341	Plate 4	390	BC	BCLM	46.1248	0.030865	0.169044	0.206261	0.223436	0.41442	0.076264		0.669143	0.0877448	0.917675	0.116969	0.516909	0.51142	0.541703	0.0218122	0.452915	0.22283	0.398252	0.135359	0.29247	0.499441	0.447526	0.374728	0.577983	0.621063	0.15023	0.458096	0.271985	3.30703	0.551233	1.45678	0.117962	0.518895	0.233087	0.405876	0.483389	0.979817	2.34873	0.808603	0.243487	0.793374	4.60787	0.539214	0.429532
342	Plate 4	585	AB	AB North	47.494	0.0161669	0.10151	0.134655	0.158868	0.241771	0.11335		0.453662	0.25327	2.01591	0.26161	0.260849	0.228549	0.314897	0.0135513	0.268478	0.115102	0.197439	0.110331	0.142276	0.471893	0.161091	0.13423	0.617956	0.595713	0.143192	0.35117	0.263907	4.0922	0.52269	0.853424	0.0744355	0.209821	0.200305	0.196084	0.286194	1.49597	1.32381	0.512188	0.21267	0.534371	5.27895	0.83005	0.21096
343	Plate 4	351	BC	BCLM	62.9621	0.00921047	0.01814	0.0801541	0.0301422	0.367598	0.148573	0.00181993	0.0974301	0.067665	0.631053	0.0487916	0.0763534	0.0596313	0.12694		0.107412	0.0182472	0.0506566	0.0476142	0.0373876	0.0953743	0.997118	0.664646	0.388396	0.41131	0.0413831	0.0459214	0.0297969	2.68419	0.0996394	1.46447	0.0252649	1.08883	0.0383851	0.0467727	0.108108	1.99052	2.25707	0.243768	0.0261101	0.123412	2.83064	1.22434	0.0403879
344	Plate 4	623	AB	AB Central	41.4827	0.0592942	0.477098	0.284021	0.496121	0.439618	0.0660612		1.53476	0.239616	1.13082	0.346193	1.4305	1.36544	0.866681	0.0546251	0.740652	0.576522	1.0486	0.274525	0.627054	1.54594	0.997822	0.969572	0.633781	0.638167	0.334379	1.46894	1.05773	2.71312	2.01075	1.67882	0.161701	1.31316	0.488893	1.06631	0.810083	0.912387	2.23595	1.01498	0.895604	1.59027	3.37894	0.481784	0.992327
345	Plate 4	221	MB	MB-IL	93.2292	0.0313589	0.15274	0.292432	0.272809	1.65941	0.168347	0.00274459	0.82983	0.265764	4.26511	0.452177	0.394267	0.395332	0.542147	0.0202976	0.453188	0.207615	0.282626	0.168908	0.228544	0.830892	0.275023	0.224847	0.63361	0.577747	0.229236	0.304868	0.171189	5.13309	0.849338	6.2679	0.0959867	0.316227	0.277147	0.320184	0.484809	2.20681	9.28964	1.18597	0.15814	1.07026	6.52817	1.26102	0.357813
346	Plate 4	542	AB	AB North	64.2023	0.0162784	0.123813	0.117511	0.154737	0.244456	0.0744264		0.469566	0.23707	1.50585	0.180908	0.304412	0.29159	0.222566	0.0117782	0.195431	0.175431	0.276129	0.105116	0.187036	0.337102	0.199624	0.152153	0.527268	0.538911	0.108203	0.321267	0.231614	1.7586	0.484217	0.960128	0.0816546	0.266437	0.160011	0.256363	0.207627	0.936335	1.36295	0.385074	0.181157	0.607644	2.48636	0.465569	0.323862
347	Plate 4	17	BC	BCGF	33.5757	0.0272621	0.0857478	0.120794	0.0893678	0.532843	0.197528		0.314545	0.205455	2.56999	0.130965	0.518084	0.541355	0.16522	0.021424	0.153476	0.131409	0.446088	0.0759325	0.152987	0.24122	0.33409	0.281073	0.653192	0.708964	0.162177	0.225928	0.143624	6.89139	0.242628	1.91202	0.0690311	0.444651	0.0699614	0.432895	0.175231	2.81371	2.80482	0.367354	0.11667	0.336536	9.88839	1.23916	0.206317
348	Plate 4	20	BC	BCGF	86.6908	0.014168	0.0688035	0.0909655	0.0898561	0.35549	0.135278	0.00199096	0.281569	0.164133	1.85849	0.0984093	0.634187	0.64018	0.131603	0.0310701	0.115798	0.0991099	0.484883	0.0705935	0.149552	0.248189	0.171441	0.148397	0.467402	0.463079	0.0657313	0.230288	0.162788	5.343	0.310183	1.3932	0.0635348	0.212624	0.0670995	0.506431	0.121554	1.96359	1.9965	0.331938	0.115667	0.331957	7.60677	0.881775	0.188353
349	Plate 4	457	BC	BCVI	69.9987	0.0444822	0.319667	0.148125	0.343327	0.216339	0.0548837		1.01517	0.114682	0.509364	0.163533	0.832398	0.809122	0.556555	0.0308754	0.476069	0.366414	0.606527	0.124157	0.499414	0.961191	0.771477	0.61365	0.583328	0.55656	0.206235	1.11271	0.826792	1.54308	1.2973	0.82898	0.143024	0.974864	0.314241	0.553082	0.492156	0.75122	1.18351	0.569949	0.62405	1.1059	1.72292	0.33949	0.669102
350	Plate 4	43	BC	BCGF	85.4727	0.018181	0.0709331	0.179883	0.122533	0.436522	0.155591		0.396878	0.368412	2.40943	0.179473	0.10163	0.105957	0.223053	0.00611321	0.187073	0.117434	0.0893592	0.0310453	0.125232	0.363051	0.249528	0.191127	0.833109	0.906479	0.103296	0.117485	0.0651077	6.09679	0.220461	1.5507		0.272857	0.134604	0.090621	0.205895	1.70144	2.22763	0.644163	0.0606262	0.487335	5.34518	0.94658	0.172132
351	Plate 4	4	BC	BCGF	44.025	0.0151891	0.2395	0.117977	0.0774103	1.39707	0.173813	0.00293882	0.249564	0.487374	2.55622	0.170233	0.0933609	0.0870213	0.122146		0.0957107	0.365986	0.0779618	0.0618583	0.460002	0.221585	0.133313	0.0967242	0.445729	0.369257	0.105351	0.0269454	0.0151813	6.67132	0.143131	5.44522	0.0565268	0.157264	0.0799023	0.0810239	0.109616	2.24009	8.49143	0.419005	0.0136957	0.292628	9.58618	1.36839	0.509379
352	Plate 4	81	BC	BCKVQ	52.1637	0.0183929	0.0786096	0.18033	0.126337	0.583003	0.141564	0.00175129	0.399608	0.238783	2.37748	0.216094	0.151043	0.133257	0.271103	0.00555835	0.233456	0.0930483	0.0991183	0.07127	0.135423	0.380445	0.33907	0.261358	0.533815	0.614666	0.103723	0.116897	0.0788884	5.6029	0.252796	2.22449	0.0821154	0.403621	0.137616	0.111009	0.24642	1.65437	3.15216	0.605239	0.0571817	0.484212	7.137	1.11147	0.184341
353	Plate 4	800	BC	BCKVQ	62.8867	0.00820573	0.0483259	0.095757	0.0658338	0.826134	0.131917		0.195871	0.236143	2.74668	0.192238	0.171486	0.157663	0.196467	0.00623643	0.171998	0.0558447	0.12671	0.106739	0.0728877	0.190797	0.552799	0.468571	0.816563	0.824951	0.0907581	0.0487661	0.0420999	5.82467	0.11653	3.38078	0.0395887	0.77995	0.059082	0.130307	0.178079	1.61435	5.07169	0.378487	0.0290497	0.255237	6.83578	0.870138	0.104116
354	Plate 4	54	BC	BCGF	46.6447	0.0456396	1.32706	0.204964	0.21789	0.530882	0.107895		0.743996	0.32987	0.881001	0.221196	0.208579	0.205173	0.230634	0.0139782	0.203658	1.80444	0.195536	0.0526424	1.86216	0.545926	0.134921	0.121245	0.400575	0.411003	0.227465	0.27831	0.156656	5.60493	0.70831	2.201	0.13866	0.170929	0.203401	0.19913	0.21709	1.13072	2.67559	0.670167	0.162691	0.836003	7.86773	0.733924	2.69074
355	Plate 4	10	BC	BCGF	82.2182	0.0479414	1.43169	0.0766486	0.0870294	0.705169	0.0809382		0.398122	0.393283	1.61164	0.0739086	0.0968065	0.107619	0.111965		0.104195	1.49641	0.100468	0.062763	1.41472	0.254416	0.0989297	0.0721367	0.269792	0.274793	0.16171	0.127045	0.0789723	4.04427	0.646824	2.35401	0.1553	0.104485	0.0981358	0.101554	0.109365	1.18804	2.86207	0.2888	0.0844116	0.340945	5.0808	0.616125	2.31851
356	Plate 4	614	AB	AB Central	50.9505		0.00614347		0.00201337	0.712075	0.0164684		0.00790594	0.0950583	0.871572		0.00690373	0.00461199	0.00328732		0.0035561			0.014696		0.0061656	0.0109232	0.00194837	0.00647618	0.00827718		0.00671529	0.00772867	1.32839	0.0146827	2.29931		0.0072248			0.00366212	0.489494	2.87601	0.00153122	0.00597355	0.00818725	0.627824	0.139947	0.00409531
357	Plate 4	465	BC	BCVI	62.7431	0.0119464	0.0291563	0.108631	0.0588655	2.44401	0.0799172		0.176125	0.133661	1.26832	0.142137	0.0442128	0.0422885	0.261661		0.225319	0.0385448	0.0393504	0.0268181	0.0512817	0.14438	0.236305	0.195909	0.412719	0.436534	0.151687	0.0750467	0.035095	3.39062	0.117371	9.5834	0.0484811	0.292398	0.0615488	0.0361323	0.229917	1.13101	14.1877	0.33649	0.027483	0.236844	3.89121	0.635356	0.0679736
358	Plate 4	697	AB	AB South	60.7131	0.030205	0.23631	0.135049	0.28421	0.158023	0.02379		0.897202	0.0853011	0.277811	0.0886697	0.609104	0.613152	0.384221	0.0198254	0.332662	0.224075	0.38442	0.100023	0.309814	0.796599	0.318563	0.236156	0.283428	0.245785	0.120403	0.846342	0.623516	0.786689	1.13967	0.565838	0.0931807	0.394233	0.321396	0.386491	0.346412	0.434625	0.690867	0.394046	0.590935	0.986406	0.640607	0.159518	0.539835
359	Plate 4	461	BC	BCVI	66.0273	0.0146095	0.242196	0.0550189	0.138747	0.0642155	0.00951361		0.444942	0.0266742	0.135972	0.0413396	0.416002	0.34682	0.186416	0.012199	0.160963	0.167739	0.226843	0.0465684	0.297122	0.425112	0.260974	0.177856	0.0788176	0.0796109	0.0368155	0.392863	0.229035	0.306818	0.632471	0.263415	0.071277	0.330408	0.133128	0.215505	0.171911	0.184359	0.344045	0.162233	0.253235	0.400529	0.268204	0.0546704	0.427477
360	Plate 4	188	MB	MB-BR	41.3746	0.0447539	0.397267	0.142638	0.394183	0.263781	0.0475486		1.20755	0.0701973	0.423572	0.170391	0.934345	0.765007	0.546674	0.0333742	0.48991	0.453201	0.577645	0.0542294	0.483796	1.0361	1.10946	0.878445	0.499452	0.534652	0.209651	1.17834	0.649479	1.93984	0.786552	0.94782	0.133966	1.32997	0.410562	0.530851	0.513218	0.700524	1.19388	0.478753	0.591137	1.18756	1.92746	0.267833	0.76508
361	Plate 4	374	BC	BCLM	60.2029		0.00658615		0.00342137	0.224332	0.0153387		0.0205593	0.0255409	0.640324				0.000959767			0.00299745		0.031388		0.00794777	0.0147897	0.00894164	0.0124087	0.0171129			0.00794501	0.872602	0.0130161	0.716292		0.0201248			0.00123298	0.304533	1.07024				0.606175	0.0941092
362	Plate 4	557	AB	AB North	54.3965	0.0274171	0.221999	0.167219	0.289482	0.265685	0.0500434		0.857179	0.225838	1.16891	0.276035	0.491824	0.478568	0.418913	0.0176765	0.359968	0.204699	0.311532	0.194405	0.289231	0.856985	0.305533	0.239013	0.636528	0.602653	0.160813	0.66037	0.503391	1.92225	1.00844	1.11222	0.100159	0.389506	0.285066	0.322337	0.3676	0.883291	1.51833	0.550434	0.361708	0.91202	1.95525	0.41327	0.476096
363	Plate 4	1	BC	BCGF	43.1545	0.0149416	0.160813	0.114771	0.0912912	0.684204	0.147899	0.00281708	0.272413	0.128994	1.72839	0.121286	0.0959784	0.095636	0.1734		0.151309	0.227992	0.101168	0.0575429	0.27332	0.267483	0.257593	0.208858	0.521684	0.574316	0.108554	0.0460569	0.0233939	5.58969	0.166767	2.78071	0.0569694	0.2889	0.105587	0.0908388	0.165167	1.84126	3.70197	0.40958	0.0243552	0.408557	8.52612	0.97797	0.435298
364	Plate 4	309	BC	BCLM	72.8116	0.00831572	0.110202	0.0959377	0.159568	1.30527	0.145464		0.486148	0.0664041	0.577235	0.0904089	0.0734275	0.0589191	0.156737		0.132997	0.187364	0.0736096	0.074509	0.240369	0.439877	0.186483	0.163785	0.241253	0.25831	0.117366	0.0155717	0.0161609	3.07028	0.0495651	5.39649		0.256726	0.161324	0.0645088	0.138499	1.59458	7.34727	0.381403	0.00768967	0.641079	3.99491	0.915258	0.352662
365	Plate 4	456	BC	BCVI	83.0841	0.0454395	0.405637	0.156955	0.456945	0.254773	0.0349654		1.46718	0.215578	0.663989	0.145648	1.19856	1.13927	0.592844	0.0411122	0.517551	0.368823	0.773667	0.287884	0.567268	1.44039	0.78594	0.629182	0.410126	0.38873	0.223361	1.46679	1.07812	1.61206	2.13956	0.94245	0.187615	0.858069	0.482365	0.720366	0.55556	0.742724	1.07299	0.503535	0.993214	1.37587	1.6142	0.264815	0.817175
366	Plate 4	693	AB	AB South	65.4394	0.0204408	0.0394171	0.121586	0.0754057	1.10173	0.105151		0.233328	0.246069	1.86881	0.109928	0.0373123	0.0351113	0.176715		0.150452	0.0588031	0.0328775	0.0220387	0.081165	0.222365	0.119573	0.107722	0.672455	0.668662	0.0928504	0.032656	0.0168913	4.94153	0.101178	3.93175	0.0515714	0.15832	0.071281	0.0294852	0.162104	1.3108	6.07067	0.433265	0.0122542	0.272265	5.1668	0.682394	0.110452
367	Plate 4	670	AB	AB South	74.7321	0.0842404	0.670148	0.276488	0.754145	0.299057	0.0532459		2.39898	0.311367	0.728628	0.361759	1.49646	1.54959	0.970174	0.0678169	0.81969	0.763849	1.07329	0.4327	0.953596	2.30462	1.19719	0.8762	0.773951	0.702588	0.39933	2.12784	1.40862	1.66203	3.74513	1.12014	0.333029	1.2381	0.756532	1.23084	0.858391	0.704633	1.30026	1.06972	1.37106	2.2017	2.07959	0.429478	1.39012
368	Plate 4	15	BC	BCGF	55.9418	0.0251437	1.27123	0.0423252	0.064948	0.298938	0.0728044		0.283266	0.242985	1.83296	0.04631	0.131909	0.140067	0.0679662	0.00865074	0.0620681	1.25511	0.119515	0.0609965	1.45232	0.168616	0.108173	0.098893	0.222669	0.230348	0.079909	0.114872	0.0666357	2.59521	0.419155	1.10468	0.0949426	0.147975	0.0632643	0.117454	0.0637914	0.880257	1.09053	0.159714	0.0627704	0.22323	2.97535	0.46567	2.03198
369	Plate 4	215	SK	SK	34.2047	0.0403074	0.344238	0.131019	0.434074	0.078112	0.0232845		1.33996	0.143501	0.309587	0.0997307	1.00667	0.963354	0.543351	0.036195	0.477912	0.331655	0.625336	0.184561	0.535194	1.19196	0.880841	0.688367	0.317959	0.290424	0.170342	1.20266	0.865795	0.689863	2.00709	0.283673	0.183148	1.21365	0.435699	0.627003	0.522373	0.436012	0.337625	0.436604	0.964535	1.38986	0.653765	0.18597	0.795172
370	Plate 4	16	BC	BCGF	49.4124	0.0124054	0.0923317	0.13114	0.103367	0.217718	0.137204		0.326202	0.221464	1.28755	0.133617	0.354454	0.320325	0.134589	0.0115279	0.113397	0.129511	0.276308	0.0373992	0.187784	0.303383	0.230202	0.178838	0.675053	0.754445	0.068005	0.0933902	0.0649142	5.98758	0.248333	0.790339	0.053143	0.28145	0.102869	0.270176	0.120081	1.65697	1.12419	0.445844	0.0525795	0.440007	8.01688	1.12429	0.272207
371	Plate 4	511	AB	AB North	78.3005	0.0419965	0.430208	0.23801	0.495322	0.263028	0.0704503		1.54025	0.258767	1.05897	0.28879	0.791667	0.79174	0.582168	0.0327047	0.496049	0.400511	0.582888	0.222689	0.518768	1.5341	0.430598	0.373914	0.758283	0.813646	0.227575	1.0943	0.918031	1.8905	1.66718	0.967084	0.162876	0.546971	0.519302	0.526191	0.52582	0.880602	1.37749	0.838747	0.696779	1.53964	1.99367	0.365449	0.888432
372	Plate 4	147	MB	MB-BR	68.8701	0.028959	0.175541	0.108645	0.239595	0.22906	0.0999851		0.686485	0.135225	1.13644	0.115756	0.572516	0.552248	0.342964	0.0246372	0.296948	0.204599	0.406608	0.168149	0.245451	0.60417	0.39471	0.343996	0.54035	0.549466	0.154406	0.812536	0.521243	3.70096	1.29892	0.855204	0.113178	0.639688	0.195695	0.426748	0.334049	1.24563	1.02577	0.378892	0.569899	0.542307	4.56653	0.66808	0.422624
373	Plate 4	328	BC	BCLM	45.4008	0.0276888	0.182177	0.187087	0.21213	0.903644	0.0766434		0.629775	0.108663	1.40681	0.227515	0.509628	0.484811	0.392469	0.0234516	0.332138	0.262093	0.398938	0.127421	0.27034	0.565235	0.531427	0.435565	0.41772	0.412183	0.199632	0.928285	0.424748	3.67162	0.821297	3.39105	0.11209	0.745736	0.257398	0.48351	0.361684	0.658619	4.47473	0.630645	0.453703	0.708756	5.52528	0.401578	0.487012
374	Plate 4	606	AB	AB Central	60.6625	0.00586714	0.0141527	0.0720314	0.0500509	1.43743	0.110593		0.149365	0.205305	2.50703	0.0880021	0.0428127	0.0363793	0.0904141		0.0766672	0.0205035	0.0370002	0.0541023	0.0283939	0.137207	0.108613	0.0849757	0.400773	0.441678	0.0561617	0.0295211	0.0221348	4.28477	0.0700573	5.54381	0.0201592	0.141016	0.062294	0.0339367	0.0847217	1.06918	7.48839	0.219731	0.0192458	0.18663	4.7981	0.68422	0.0364141
375	Plate 4	372	BC	BCLM	28.4392		0.0160839		0.00683139	1.82757	0.101916		0.0214232	0.103975	1.20945		0.0162413	0.0164991	0.00845139		0.00836941	0.0157497	0.0121569	0.103002	0.0178127	0.0174846	0.0164057	0.0126621	0.187957	0.185609	0.0798436	0.0255731	0.031594	1.61506	0.0520152	6.08523		0.0231197	0.00892631	0.00804735	0.00892631	1.63089	8.78795	0.00637267	0.0151071	0.0130594	1.30347	0.661697	0.0152185
376	Plate 4	45	BC	BCGF	70.6259	0.0836975	1.63975	0.205697	0.520663	0.563689	0.109427		1.73397	0.417685	2.25249	0.312381	0.922811	0.914652	0.540228	0.0398436	0.501894	2.06333	0.753765	0.171287	1.76637	1.52545	0.560511	0.465389	0.570118	0.570059	0.483617	1.77646	0.993992	4.29747	1.47622	2.1059	0.321925	0.704217	0.464002	0.661429	0.564931	1.28777	2.29922	0.65316	1.04944	1.46672	5.27512	0.758645	2.39126
377	Plate 4	111	MB	MB-LS	75.6868	0.00794649	0.0420307	0.0877444	0.0687428	0.470211	0.0328869		0.214408	0.0389839	0.687971	0.0748331	0.0814311	0.0716594	0.207393		0.178873	0.0487612	0.0463053	0.0203848	0.07661	0.184246	0.140619	0.115211	0.263939	0.265929	0.0722611	0.100664	0.0723816	1.95904	0.163068	1.72722	0.0360576	0.165354	0.0711436	0.0543224	0.189064	0.503562	2.68885	0.259545	0.0633491	0.272703	2.06566	0.233088	0.101161
378	Plate 4	352	BC	BCLM	45.9813	0.028855	0.0941494	0.196323	0.114663	1.80382	0.157125		0.359749	0.137959	2.76255	0.12478	0.169556	0.170366	0.494805	0.00956886	0.418334	0.106136	0.134532	0.110237	0.16355	0.318313	0.447326	0.333531	0.781616	0.808176	0.193005	0.237745	0.126039	7.19113	0.41741	7.08891	0.0914964	0.507036	0.11394	0.138183	0.443742	1.6868	9.83071	0.691446	0.139727	0.44527	9.21326	1.0764	0.202142
379	Plate 4	801	BC	BCKVQ	59.4608	0.0406921	0.364719	0.165022	0.300463	0.353281	0.0642679		0.890952	0.0841913	0.648248	0.239768	0.772453	0.742227	0.567548	0.0315866	0.490868	0.448981	0.540085	0.12595	0.461225	0.643405	0.595631	0.450911	0.392803	0.428803	0.221448	1.07925	0.617327	1.65863	1.35754	1.38935	0.14561	0.719724	0.307426	0.58248	0.543379	0.810806	1.7995	0.705488	0.667555	1.03495	2.06106	0.434513	0.76345
380	Plate 4	185	MB	MB-BR	78.941	0.0111268	0.0289768	0.0683702	0.0463632	0.369018	0.112389		0.15552	0.155738	1.4425	0.061188	0.0526358	0.0535428	0.147296		0.125544	0.0293809	0.0503369	0.0233288	0.0494653	0.12265	0.292982	0.173362	0.352791	0.361908	0.0900582	0.0317507	0.0245936	5.15127	0.0419045	1.34976	0.0371134	0.354043	0.0482092	0.0437388	0.139216	1.46335	2.04971	0.211632	0.0125324	0.177154	7.12385	0.769196	0.0594612
381	Plate 4	436	BC	BCVI	81.2842	0.00620409	0.0444877	0.0539294	0.0444983	0.165005	0.0570928		0.145287	0.0592857	0.92506	0.0487897	0.144383	0.134934	0.122919	0.00483759	0.107455	0.0521949	0.101555	0.0342008	0.068462	0.0970993	0.267017	0.196599	0.155755	0.163848	0.0377637	0.140811	0.0929918	2.30592	0.15905	0.657602	0.0272092	0.32829	0.0510031	0.0989241	0.11218	0.730434	0.829235	0.150974	0.0770814	0.164021	2.41912	0.348061	0.0977767
382	Plate 4	672	AB	AB South	53.9792	0.0143841	0.0357306	0.114819	0.0557727	0.312185	0.0914079		0.168465	0.14807	0.904628	0.0702126	0.0678659	0.0488607	0.148032		0.127311	0.0536846	0.04621	0.0424591	0.060131	0.168314	0.500664	0.380845	0.485633	0.520892	0.060326	0.0293242	0.0171483	4.53714	0.0862639	1.27515	0.0430578	0.620808	0.0538111	0.0448597	0.131054	1.02652	1.5477	0.30917	0.0118811	0.231352	5.52083	0.585932	0.0834168
383	Plate 4	620	AB	AB Central	66.113	0.0434299	0.418283	0.206936	0.443776	0.446335	0.0229482		1.58729	0.116229	0.824284	0.227315	1.31434	1.10593	0.575501	0.0411676	0.513685	0.395976	0.78168	0.173033	0.562936	1.17637	0.398627	0.338615	0.357858	0.368747	0.180749	1.11139	0.733711	1.14407	1.64431	2.02571	0.169963	0.555148	0.473805	0.611386	0.550645	0.471768	2.3286	0.637691	0.73351	1.40296	0.903691	0.233206	0.760014
385	Plate 5	819	BC	BCKVQ	96.3895	0.0200717	0.104081	0.150239	0.15656	0.438384	0.0998833		0.489094	0.156091	0.865834	0.277571	0.199086	0.201573	0.315384	0.00797903	0.284983	0.149755	0.166563	0.0576035	0.151097	0.401004	0.197648	0.153639	0.661094	0.631979	0.161616	0.217225	0.123142	4.0005	0.378537	1.89974	0.0921431	0.217469	0.172536	0.167967	0.305887	1.6692	3.2691	0.668135	0.121614	0.705021	6.49367	0.760759	0.252034
386	Plate 5	602	AB	AB Central	96.6959	0.00823568	0.014785	0.0641904	0.050505	0.756559	0.107491		0.152897	0.406279	2.3433	0.124904	0.0712974	0.0621241	0.0934578		0.0848668	0.0294654	0.062885	0.0490392	0.0334057	0.0800381	0.183673	0.157177	0.724165	0.772856	0.0596282	0.0197427	0.011208	3.45983	0.0551325	2.84952		0.23726	0.0644315	0.0712212	0.0934545	1.14237	5.50381	0.280593	0.0102228	0.251692	6.72842	0.674522	0.035975
387	Plate 5	444	BC	BCVI	49.3759	0.033543	0.107997	0.18436	0.183793	0.353742	0.0915358		0.530849	0.152554	0.79534	0.246663	0.287264	0.290198	0.38423	0.0169375	0.329879	0.165627	0.286083	0.0919612	0.194339	0.46611	0.253726	0.193833	0.661477	0.655881	0.197612	0.527559	0.262645	3.93639	0.604194	1.38169	0.0936788	0.278867	0.224839	0.296876	0.360516	1.20681	2.53383	0.691383	0.274495	0.868638	7.6801	0.663365	0.329723
388	Plate 5	70	BC	BCGF	34.5276	0.0145565	0.037105	0.0883445	0.0496698	0.135574	0.175408		0.151736	0.0506431	0.568053	0.0700295	0.0228988	0.0500898	0.111426		0.0942802	0.0601511	0.0299553		0.0520567	0.122201	0.275872	0.214458	0.678469	0.743982	0.0786935	0.0405409	0.0212917	6.61103	0.0506191	0.593337	0.0365846	0.292187	0.048483	0.0268009	0.111687	1.7913	1.27197	0.268915	0.014504	0.229833	12.6656	1.07508	0.0561204
389	Plate 5	549	AB	AB North	54.8891	0.0061619	0.0185214	0.0968307	0.0669121	0.681929	0.169717	0.00302734	0.203914	0.276331	2.0995	0.227088	0.0672449	0.0545444	0.101194		0.0914358	0.0265421	0.0714055	0.0555817	0.0315289	0.113299	0.209953	0.16024	0.733668	0.736747	0.0940433	0.0288949	0.0177096	4.0757	0.0628376	2.45155		0.240244	0.0723821	0.0625777	0.0945738	2.21602	5.00296	0.354388	0.0134385	0.311979	8.29157	1.22748	0.0489257
390	Plate 5	710	AB	AB South	73.7333	0.0630864	0.336833	0.228841	0.350344	0.366697	0.0635486		1.07827	0.11761	0.834892	0.267787	0.696405	0.698387	0.639461	0.0338283	0.554369	0.442775	0.569545	0.112929	0.516659	0.962131	0.628758	0.517911	0.635526	0.648187	0.243795	1.13422	0.72213	1.61664	0.960025	1.32001		0.821621	0.365371	0.507834	0.596384	0.902098	2.53163	0.818007	0.73935	1.43227	1.77774	0.475483	0.758953
391	Plate 5	66	BC	BCGF	64.7642	0.0155982	0.0370532	0.0630152	0.0390081	0.159619	0.135934	0.0032064	0.131455	0.0864388	0.470544	0.0351521	0.0254453	0.0219978	0.113643		0.100824	0.0391662	0.025444	0.0107142	0.0546455	0.0873911	0.0975216	0.056202	0.337466	0.384118	0.0629643	0.031377	0.0165833	5.42412	0.0669539	0.563576	0.0405182	0.08998	0.0474906	0.0236705	0.110292	1.97827	1.01549	0.202419	0.0185107	0.15095	8.94745	1.19215	0.0635706
392	Plate 5	227	MB	MB-IL	29.6851	0.0512127	0.250542	0.302335	0.338536	2.79246	0.133255		1.04043	0.147601	1.35566	0.499141	0.365651	0.405206	0.471147	0.0194059	0.4072	0.371791	0.353094	0.121158	0.341803	0.884521	0.354447	0.258256	0.719083	0.688244	0.291523	0.344235	0.139045	2.77543	0.76808	12.2014	0.158722	0.342797	0.361711	0.328314	0.440728	1.65495	22.0116	1.1409	0.174526	1.56713	5.39003	0.933218	0.560762
393	Plate 5	152	MB	MB-BR	49.0561	0.034498	0.309778	0.133142	0.356083	0.14503	0.0318351		1.11547	0.102736	0.385108	0.0973455	0.706714	0.768515	0.405928	0.0316163	0.361169	0.339485	0.56638	0.21746	0.45597	0.892	0.497823	0.369034	0.31598	0.305261	0.152737	1.04441	0.735258	0.745591	1.54007	0.535785	0.135271	0.577079	0.342876	0.544057	0.386708	0.748066	0.946941	0.444234	0.794726	1.49598	1.13476	0.300886	0.75266
394	Plate 5	654	AB	AB South	62.5751	0.0157369	0.044868	0.111097	0.0817718	0.833879	0.186266	0.00354537	0.23046	0.293977	1.12803	0.155487	0.0962291	0.0958431	0.171585		0.158648	0.0720968	0.0937655	0.0481381	0.081451	0.211091	0.118673	0.07369	0.645746	0.686135	0.100315	0.115014	0.0603835	4.51722	0.18637	3.3827	0.0478211	0.123395	0.074857	0.0868945	0.16312	2.45616	6.88956	0.419276	0.0567924	0.376449	9.88329	1.46164	0.118404
395	Plate 5	189	MB	MB-BR	91.0331	0.0133352	0.0278574	0.0793124	0.0376609	0.262106	0.161691		0.132789	0.0992171	0.953886	0.0703251	0.0831386	0.0839994	0.162319		0.135326	0.0594141	0.0993095	0.019469	0.0420366	0.0792204	0.520315	0.387091	0.388756	0.407231	0.115466	0.0299271	0.0166516	4.76306	0.048976	0.907857	0.0277554	0.558913	0.0351695	0.090377	0.145655	1.91103	1.98803	0.243243	0.0160395	0.192312	10.6717	1.10543	0.0591517
396	Plate 5	628	AB	AB Central	62.9096	0.0463024	0.175428	0.252353	0.280258	2.11704	0.0986523		0.878702	0.183117	1.51979	0.436388	0.375829	0.423818	0.51132	0.0150718	0.441162	0.256759	0.330405	0.119268	0.304508	0.819218	0.368456	0.355135	0.834373	0.781821	0.274876	0.508702	0.228669	3.37081	0.825187	8.90665	0.16094	0.508147	0.32045	0.355735	0.47565	1.29993	17.3469	0.981255	0.317274	1.48719	6.12734	0.677523	0.490179
397	Plate 5	657	AB	AB South	78.2747	0.0168013	0.0390282	0.0905068	0.0733132	0.224865	0.130438	0.00204423	0.19289	0.151506	1.08417	0.124945	0.112044	0.10776	0.136679		0.119731	0.0497537	0.10372	0.03584	0.0569604	0.174167	0.0971398	0.0855459	0.627892	0.702817	0.0705036	0.161345	0.0885836	4.95196	0.213807	0.873358	0.0569723	0.131901	0.0637882	0.0980806	0.122845	1.73043	1.62041	0.321831	0.102282	0.308219	8.62076	1.00651	0.102954
398	Plate 5	687	AB	AB South	46.0501	0.0506259	0.273506	0.189032	0.405955	0.300479	0.0387951		1.25205	0.149566	0.496622	0.100739	0.87813	0.908287	0.591035	0.0360613	0.518187	0.348848	0.704275	0.203146	0.457782	1.09506	0.482267	0.419922	0.397288	0.407618	0.21437	1.88358	1.00524	1.24056	2.1894	1.19598	0.191376	0.673372	0.398181	0.681151	0.544174	0.818133	2.11502	0.66207	1.0933	1.53587	1.82842	0.333265	0.816735
399	Plate 5	661	AB	AB South	52.6977	0.0173641	0.0458411	0.0897706	0.0766456	0.171776	0.0448377		0.241271	0.103862	0.590601	0.0765839	0.146574	0.119225	0.182861		0.166295	0.059877	0.112793	0.0423375	0.0878675	0.205487	0.114004	0.0859061	0.322578	0.359933	0.0726995	0.176658	0.104571	2.1665	0.28641	0.714742	0.0444203	0.112261	0.102891	0.103089	0.166464	0.814975	1.26509	0.3372	0.117445	0.340831	3.42178	0.428339	0.129824
400	Plate 5	442	BC	BCVI	60.522		0.0193057	0.0729333	0.0654004	1.61758	0.0709931		0.212964	0.123965	1.66374	0.127858	0.0569242	0.0606663	0.115389		0.101102	0.0291447	0.0624212	0.0373496	0.0385091	0.154097	0.124736	0.100783	0.656194	0.596156	0.0601519		0.00739754	3.35134	0.0236563	6.45775		0.154336	0.0608772	0.0494021	0.101226	1.05676	12.0502	0.252937	0.0046693	0.278159	4.32685	0.536276	0.0497497
401	Plate 5	377	BC	BCLM	65.1538	0.00739294	0.0310185	0.0785394	0.052682	0.352904	0.0784089		0.173516	0.0561741	1.21221	0.0486415	0.0803462	0.0747104	0.105468		0.0951565	0.0490663	0.0616845	0.0422782	0.0581957	0.160184	0.14347	0.123826	0.320868	0.330867	0.0592092	0.0220668	0.0171059	5.89611	0.0681368	1.37762	0.0208098	0.208474	0.0565507	0.0551939	0.097838	1.52222	2.56968	0.267095	0.0113563	0.234563	7.77552	0.736294	0.0689212
402	Plate 5	187	MB	MB-BR	78.3059	0.0469637	0.317781	0.183916	0.386329	0.48214	0.115271		1.10443	0.130928	0.52567	0.198597	0.644403	0.669852	0.49598	0.0325512	0.438441	0.503821	0.628247	0.128062	0.521205	1.05927	0.610056	0.594044	0.674597	0.698869	0.240314	0.875357	0.499367	2.22951	1.17687	2.04516	0.123521	0.881068	0.363263	0.652281	0.473982	1.44963	3.43424	0.624738	0.496276	1.54366	4.11864	0.866702	0.913614
403	Plate 5	219	SK	SK	73.1354	0.0241385	0.100021	0.160243	0.150236	2.44056	0.190377		0.44542	0.155589	2.94405	0.112447	0.118166	0.120131	0.252501		0.215209	0.170289	0.119558	0.0813813	0.223362	0.363825	0.225429	0.194249	0.858191	0.829845	0.156189	0.0685322	0.0244535	5.34097	0.35562	10.4849	0.0625191	0.289236	0.164704	0.113786	0.231347	2.55376	19.4742	0.614633	0.0356846	0.763551	11.2981	1.37083	0.305161
404	Plate 5	814	BC	BCKVQ	95.2933	0.0132647	0.0433399	0.126154	0.082533	0.542805	0.139229		0.243284	0.191177	2.53905	0.219627	0.0917613	0.0984624	0.243527		0.206627	0.0690295	0.0960762	0.0436629	0.0620746	0.173654	0.254928	0.235227	0.662565	0.658251	0.14985	0.0922611	0.0403419	5.71281	0.143432	1.9269	0.0451813	0.321624	0.0854527	0.0926459	0.228015	1.86989	3.87279	0.459953	0.0539792	0.439126	10.8373	1.02756	0.0922914
405	Plate 5	79	BC	BCGF	43.2291	0.00979088	0.0294256	0.0702261	0.0354587	0.0934367	0.112781		0.0959923	0.0833609	0.518573	0.0445448	0.0108833	0.0134709	0.0950332		0.0857481	0.028985		0.0167643	0.0496237	0.0766643	0.160732	0.13052	0.32686	0.360734	0.0503804	0.00604673		4.08243	0.0427641	0.425253	0.0302268	0.221393	0.0375447	0.0173033	0.0877203	1.43996	0.784354	0.264848		0.152827	8.22587	0.829965	0.065659
406	Plate 5	822	BC	BCKVQ	85.2279	0.0130909	0.048423	0.102011	0.0665309	0.235866	0.0690912		0.224768	0.0546538	0.929599	0.169582	0.179514	0.162499	0.204994		0.189117	0.0786769	0.124359	0.0223042	0.0559164	0.128571	0.612619	0.431684	0.416591	0.461404	0.113324	0.0869908	0.0474738	2.90871	0.0938221	0.922393	0.0307233	0.716444	0.0805962	0.113699	0.194795	0.931989	1.94031	0.317551	0.0513578	0.287815	2.29551	0.540259	0.108035
407	Plate 5	639	AB	AB Central	78.3651	0.0330382	0.269086	0.220149	0.300673	0.48305	0.049592		0.994674	0.206668	0.678226	0.238954	0.507169	0.482315	0.507361	0.0250011	0.463068	0.296761	0.389603	0.10529	0.381051	0.475034	0.332787	0.267513	0.735725	0.737094	0.205543	0.509328	0.366855	1.90716	0.86418	2.12093	0.12075	0.389806	0.353115	0.400068	0.484417	0.698001	3.88069	0.824845	0.30837	1.36084	3.33924	0.407232	0.612363
408	Plate 5	123	MB	MB-LS	29.2467	0.0250053	0.122131	0.204735	0.207166	0.210389	0.0670318		0.618775	0.150626	1.26525	0.360495	0.381199	0.413132	0.435608	0.0175942	0.395799	0.162386	0.389665	0.110843	0.188323	0.549752	0.289129	0.268801	0.61194	0.614677	0.208793	0.464533	0.254166	1.81283	0.579172	0.891905	0.0936078	0.351434	0.210127	0.360435	0.413336	0.840572	1.54836	0.727777	0.273562	0.837097	3.03202	0.404981	0.337335
409	Plate 5	38	BC	BCGF	36.3232	0.035864	0.213217	0.232624	0.299964	0.44903	0.137448		0.868677	0.285908	2.10743	0.279098	0.471025	0.464603	0.430945	0.0239292	0.391092	0.345148	0.421955	0.1444	0.327268	0.746295	0.425848	0.470538	0.832333	0.763695	0.240175	0.774773	0.426617	5.69801	1.01878	1.72365	0.14242	0.609971	0.276339	0.462638	0.423859	1.67996	3.28487	0.761021	0.449053	1.19108	9.98261	0.984298	0.546194
410	Plate 5	700	AB	AB South	55.1427	0.0568797	0.443305	0.183463	0.440317	0.18056	0.0463415		1.39003	0.0950975	0.377592	0.151753	1.11305	1.09739	0.597319	0.0532645	0.522636	0.540361	0.924392	0.164888	0.68812	1.28416	0.53647	0.467926	0.380609	0.369032	0.244437	1.58469	0.811927	1.2388	2.17679	0.737243	0.196244	0.695375	0.48641	0.908719	0.557315	0.767725	1.24634	0.643947	1.03187	1.798	1.90528	0.304506	1.23686
411	Plate 5	244	MB	MB-UM	57.5991	0.0337713	0.199848	0.205407	0.25202	4.87892	0.107761		0.782558	0.276684	2.16499	0.410686	0.397661	0.388053	0.469275	0.0164025	0.41465	0.261934	0.318294	0.314378	0.286139	0.495848	0.615662	0.467654	0.710699	0.716932	0.240145	0.432971	0.283032	3.12448	1.0156	21.2757	0.135122	0.75116	0.274804	0.336535	0.447015	1.53243	43.7677	0.802615	0.292789	1.08974	4.64535	0.895422	0.488879
412	Plate 5	818	BC	BCKVQ	88.8636	0.00765837	0.0287445	0.0713248	0.0324664	0.774365	0.170646	0.00364393	0.0945351	0.124971	2.28205	0.0859008	0.0452698	0.043789	0.115926		0.101258	0.0345082	0.037106	0.0496122	0.0387508	0.0869311	0.294897	0.222688	0.376124	0.412282	0.0816755	0.0580101	0.0283629	4.92783	0.0857597	3.11229	0.037389	0.344402	0.0376352	0.0396136	0.105695	2.42848	6.54408	0.212746	0.0353735	0.154092	8.75177	1.3289	0.0466535
413	Plate 5	207	SK	SK	24.7768	0.0236527	0.0441389	0.164847	0.109207	0.240209	0.1338		0.320164	0.147594	1.91554	0.192526	0.115128	0.107273	0.32149		0.278132	0.0714111	0.114483	0.0312652	0.0881566	0.316919	0.266696	0.20279	0.810408	0.791895	0.166931	0.0951301	0.0516245	3.80825	0.250336	0.996247	0.0646462	0.314845	0.106294	0.118504	0.285706	1.43793	1.96742	0.562637	0.0596385	0.528632	7.17492	0.824006	0.133289
414	Plate 5	21	BC	BCGF	80.5412	0.0180588	0.0510462	0.0842115	0.0691258	0.238228	0.196063	0.00402914	0.206342	0.179345	2.39892	0.10659	0.616999	0.715429	0.121293	0.0323356	0.107298	0.0889969	0.627997	0.0708233	0.0976029	0.15946	0.267578	0.225572	0.470137	0.511815	0.0765453	0.253183	0.120404	8.74626	0.257423	1.12467	0.0633844	0.325916	0.0685197	0.575645	0.115336	2.67422	2.01938	0.320581	0.142453	0.287358	17.8283	1.28278	0.145988
415	Plate 5	433	BC	BCVI	48.7727	0.0393733	0.354791	0.152017	0.327677	0.153391	0.0509498		1.03531	0.0761122	0.46618	0.246275	0.768463	0.736684	0.441117	0.0356577	0.406327	0.423082	0.595944	0.0884183	0.497994	0.843569	0.535864	0.37409	0.410673	0.428577	0.163596	0.861518	0.458827	1.31359	1.35659	0.577217	0.137914	0.589102	0.367034	0.665233	0.425114	0.651679	1.11913	0.623318	0.561955	1.41776	2.02673	0.379874	0.797548
416	Plate 5	3	BC	BCGF	73.8123	0.0109031	0.0375389	0.0952733	0.0649502	0.833811	0.234437		0.188866	0.139614	2.60857	0.100786	0.1713	0.209662	0.12389		0.110551	0.0637073	0.149208	0.0945523	0.0744677	0.173196	0.537634	0.439616	0.517398	0.569387	0.0797534	0.0653109	0.0393674	7.08877	0.111854	3.66384		0.646198	0.0699005	0.164471	0.11409	3.36262	6.96607	0.289434	0.0357085	0.286414	13.191	1.94284	0.123051
417	Plate 5	812	BC	BCKVQ	74.0349	0.0231567	0.127777	0.188918	0.124329	0.76465	0.13732		0.438467	0.207153	2.80976	0.242558	0.272954	0.252613	0.371288	0.0119115	0.339879	0.191563	0.193111	0.0128959	0.133702	0.264376	0.593992	0.38298	0.619656	0.539259	0.188607	0.217404	0.112033	4.69392	0.0276616	2.36298	0.0539778	0.590262	0.133616	0.135501	0.344592	2.01844	7.01224	0.341324	0.122851	0.567394	3.40038	1.07293	0.149142
418	Plate 5	68	BC	BCGF	35.6947	0.0163869	0.0384428	0.0946946	0.0473435	0.164104	0.152179	0.00259934	0.152972	0.101934	0.421848	0.0566003	0.0228472	0.022055	0.105608		0.0946448	0.0438185	0.0220299		0.0662863	0.117538	0.172346	0.150699	0.531818	0.538228	0.0826519	0.0252655	0.0161994	5.68115	0.0335153	0.66233	0.0355937	0.204121	0.0400238	0.0195119	0.105141	1.73697	1.18856	0.203348	0.0128698	0.223673	11.3835	1.10855	0.0744801
419	Plate 5	318	BC	BCLM	78.6787	0.00497087	0.12147	0.0896396	0.0654901	0.814768	0.050196		0.19297	0.036749	0.474766	0.0811864	0.128814	0.104187	0.132622		0.117153	0.174649	0.109372	0.0222587	0.198678	0.194438	0.0820638	0.0606717	0.108989	0.110714	0.075413	0.037687	0.0235132	1.3958	0.0668889	3.38318	0.0223757	0.089343	0.0619625	0.105624	0.124555	0.77206	6.64731	0.32867	0.0238346	0.279335	2.24685	0.409618	0.322733
420	Plate 5	40	BC	BCGF	67.5204	0.0282305	0.12185	0.173625	0.176514	0.496618	0.187769		0.549793	0.233285	2.99507	0.138801	0.375606	0.380537	0.29617	0.020966	0.252202	0.184607	0.338731	0.127973	0.186173	0.323933	0.303313	0.251552	0.65751	0.592795	0.176973	0.763987	0.393634	7.25549	0.897913	1.97726	0.1119	0.389652	0.19309	0.371183	0.287988	2.27947	3.64903	0.555284	0.41579	0.742628	13.1493	1.30962	0.355556
421	Plate 5	146	MB	MB-BR	96.8455	0.0162182	0.126617	0.151802	0.149435	0.351111	0.110451		0.451478	0.260893	1.69406	0.272263	0.291222	0.29045	0.251918	0.0122629	0.215903	0.190564	0.23884	0.0884198	0.181768	0.40639	0.186659	0.166637	0.756996	0.745429	0.121367	0.21351	0.136968	3.14489	0.348045	1.56137	0.0537605	0.261749	0.130866	0.271834	0.23161	1.52058	3.00088	0.500827	0.120667	0.703625	5.32146	0.831474	0.309468
422	Plate 5	588	AB	AB North	57.5928	0.0363806	0.219241	0.204	0.277932	0.354114	0.0758765		0.869474	0.144092	2.05986	0.52419	0.613921	0.628651	0.519045	0.0294104	0.453127	0.328714	0.540996	0.206565	0.28747	0.783544	0.414339	0.336939	0.529388	0.522504	0.271376	0.891398	0.438697	3.0985	0.960953	1.36567	0.139021	0.463228	0.274365	0.522322	0.486824	1.15168	2.4916	0.781776	0.530686	1.16982	5.3012	0.650112	0.504524
423	Plate 5	24	BC	BCGF	40.6821	0.0176921	0.43284	0.0509346	0.0739405	0.348153	0.15031		0.277373	0.176962	2.25593	0.0762815	0.971679	1.09278	0.0788251	0.0522891	0.0742337	0.712314	0.933502	0.0655038	0.820449	0.136387	0.16592	0.166853	0.205329	0.222324	0.106895	0.150329	0.0986707	6.34211	0.258057	1.37338	0.0707002	0.239572	0.0755056	0.8727	0.082333	2.27973	2.42417	0.190115	0.07826	0.270412	11.2472	1.17194	0.880049
424	Plate 5	177	MB	MB-BR	59.6784	0.0770325	0.882918	0.22283	0.441233	3.78978	0.152281		1.42834	0.103188	0.675198	0.211272	1.00686	1.02016	0.442548	0.0538729	0.405815	1.21987	0.89624	0.126788	1.37083	1.17159	0.837063	0.810575	0.452429	0.469769	0.278398	0.958193	0.450243	3.78918	1.4061	15.5068	0.176069	1.147	0.417554	0.901525	0.414868	1.70271	30.6319	0.766477	0.495081	1.49402	6.42945	1.1508	2.06983
425	Plate 5	389	BC	BCLM	38.2703	0.0618366	0.559513	0.315994	0.561029	1.03866	0.115231		1.67437	0.360204	2.55955	0.393995	1.00273	1.02592	0.789617	0.0447143	0.699702	0.69898	0.91634	0.242471	0.702936	1.53295	1.21749	1.02591	1.31728	1.23988	0.251048	0.977134	0.600654	4.66479	0.772436	4.23566	0.197264	1.63958	0.604843	0.770388	0.757257	1.72637	9.06806	1.05034	0.538092	2.01774	6.45559	1.00763	1.09286
426	Plate 5	343	BC	BCLM	47.1362	0.0342192	0.391824	0.172791	0.173765	0.773557	0.125105	0.00372859	0.511288	0.17465	1.09678	0.211934	0.259508	0.286579	0.308457	0.0167785	0.269216	0.803473	0.288584	0.0882354	0.840054	0.448649	0.212795	0.163265	0.419071	0.434026	0.216644	0.427184	0.186251	5.44542	0.486468	2.83094	0.0931463	0.250756	0.155891	0.322667	0.296329	1.20798	5.58571	0.721716	0.189672	0.786122	10.8377	0.786414	1.29812
427	Plate 5	336	BC	BCLM	39.5785	0.0154302	0.165947	0.12163	0.094571	0.461103	0.088114		0.259286	0.0473458	0.848691	0.116594	0.200574	0.183929	0.187965	0.00917862	0.160699	0.259912	0.186222	0.0391587	0.25665	0.216965	0.211555	0.226973	0.188322	0.239756	0.103385	0.248578	0.12711	4.12667	0.287704	1.81298	0.062593	0.30511	0.0985897	0.193572	0.171753	0.940652	3.29526	0.411337	0.140629	0.372861	8.19879	0.630796	0.421417
429	Plate 5	450	BC	BCVI	50.7902	0.0199623	0.0336807	0.155393	0.0942605	0.301426	0.0824283		0.254853	0.169573	0.688097	0.211414	0.106162	0.11596	0.205297		0.18477	0.0581532	0.101764	0.0315342	0.0662287	0.215691	0.0760223	0.0576632	0.521928	0.551905	0.105101	0.210022	0.101569	4.14226	0.229965	1.2588	0.0556458	0.0964326	0.0995662	0.100286	0.185943	0.92328	2.23014	0.524053	0.0926468	0.367073	7.48257	0.512672	0.103753
430	Plate 5	644	AB	AB Central	81.4409	0.0484464	0.476936	0.280513	0.430836	0.886131	0.0628937		1.28971	0.372109	1.11333	0.355605	0.92048	0.99484	0.668606	0.0345775	0.56858	0.598485	0.759681	0.176704	0.710476	1.02572	0.541754	0.397451	0.925378	0.91236	0.297823	0.761159	0.517912	2.35384	1.03206	3.86289	0.129869	0.648405	0.481032	0.777165	0.606603	0.918974	6.399	0.929672	0.444036	1.65856	3.70861	0.494507	1.18263
431	Plate 5	546	AB	AB North	68.6754	0.008559	0.0175153	0.133577	0.0675703	0.21083	0.128376	0.00213061	0.220566	0.458024	1.92534	0.283642	0.0539177	0.0576307	0.12329		0.110956	0.0201008	0.0492093	0.034666	0.0273365	0.179289	0.150214	0.113438	0.974392	0.869787	0.0732016	0.0129741	0.00737081	4.5356	0.0793693	0.915375	0.0434761	0.176413	0.0809219	0.0498411	0.117079	1.64953	1.62375	0.451473	0.00654933	0.29392	7.62986	0.945295	0.0525425
432	Plate 5	584	AB	AB North	65.5275	0.00645693	0.0171476	0.0840816	0.046941	0.413126	0.161618	0.00232601	0.132345	0.242453	2.59074	0.195926	0.0235454	0.0276579	0.0993837		0.0889921	0.0207995	0.0220731	0.0246163	0.0188936	0.121979	0.0375671	0.0306676	0.781838	0.75239	0.0634852	0.0199723	0.0129672	6.2898	0.0689809	1.68049	0.0356126	0.0402751	0.0464139	0.0249354	0.093703	2.21356	3.31119	0.308697	0.0100828	0.230276	9.80228	1.20416	0.0308594
433	Plate 5	254	MB	MB-UM	22.2292	0.0958722	0.705856	0.356558	0.720221	0.233496			2.21933	0.186698	1.07926	0.5486	2.12871	2.17642	1.31172	0.0867117	1.11031	0.741954	1.44379	0.598499	0.906686	2.08406	1.62977	1.39395	0.72294	0.586534	0.497552	3.23084	1.93503	1.36231	3.85442	0.884648	0.355195	2.22009	0.706442	1.45826	1.25823	0.675237	1.64237	1.17262	2.1613	2.50139	1.60659	0.339663	1.64889
434	Plate 5	463	BC	BCVI	54.3347	0.0339915	0.107827	0.185919	0.166588	0.628386	0.0836338		0.50926	0.192412	2.2806	0.372402	0.325498	0.339034	0.487654	0.0196854	0.423759	0.19224	0.313213	0.0221614	0.144737	0.47206	0.836662	0.72747	0.776806	0.801829	0.240266	0.3159	0.132044	4.03358	0.0930821	2.43289	0.105646	1.04802	0.163238	0.281861	0.454999	1.01924	4.98694	0.57835	0.158226	0.678099	5.79476	0.587481	0.185936
435	Plate 5	268	MB	MB-UM	69.2444	0.00923748	0.0258147	0.0454803	0.031652	0.846574	0.0953193		0.0941688	0.430936	3.71464	0.0821976	0.0338686	0.0390212	0.127539		0.109299	0.0285462	0.0391916	0.123028	0.0293093	0.0603112	1.16867	0.995546	0.576103	0.611374	0.0666089			6.95501	0.0787736	3.67638		1.42668	0.0292479	0.0430585	0.120246	0.868406	6.73482	0.160894		0.146508	13.4332	0.643996	0.0456696
436	Plate 5	516	AB	AB North	41.0042	0.0267024	0.161481	0.217227	0.282769	0.87531	0.129075		0.867721	0.264174	1.16814	0.377467	0.387625	0.427545	0.449459	0.0164346	0.408235	0.240553	0.382936	0.0970437	0.232799	0.845592	0.468313	0.349533	1.16866	1.046	0.223107	0.277671	0.21032	4.67295	0.68125	3.50082	0.118474	0.572785	0.293463	0.351479	0.420753	1.76387	6.41344	0.924656	0.152932	1.17272	7.05557	1.04367	0.43819
437	Plate 5	74	BC	BCGF	23.4655	0.0313517	0.390048	0.136863	0.141495	0.378753	0.162747		0.42091	0.120818	0.653423	0.0780176	0.345146	0.352445	0.275926	0.0204614	0.242191	0.597236	0.345187	0.0767816	0.639274	0.361	0.232346	0.192988	0.282479	0.336235	0.185962	0.682495	0.230993	5.53999	0.627574	1.48192	0.0986423	0.27119	0.132268	0.362487	0.255279	1.59621	2.76429	0.501275	0.33082	0.536486	11.5662	1.04473	1.06665
438	Plate 5	680	AB	AB South	53.3217	0.02051	0.0267264	0.13422	0.0793905	0.568261	0.0896772		0.238559	0.151205	0.842782	0.0995306	0.0579576	0.0489929	0.181069		0.165978	0.0472712	0.0554408	0.0445032	0.0740772	0.174668	0.804879	0.63901	0.75484	0.759406	0.0854463	0.0371613	0.0218091	4.86896	0.155872	2.29497	0.0550468	0.938937	0.0996414	0.047718	0.174432	1.14799	3.81552	0.434067	0.0203376	0.357956	7.18044	0.634221	0.091398
439	Plate 5	256	MB	MB-UM	50.5	0.021247	0.245522	0.08801	0.216554	0.947361	0.0555692		0.655883	0.478839	4.49823	0.189212	0.472323	0.445106	0.401004	0.0243897	0.352393	0.333432	0.383441	0.45435	0.296326	0.570049	1.22611	0.94264	0.561357	0.531731	0.201796	0.162353	0.104602	2.71265	0.913024	3.80976	0.0702842	1.368	0.209502	0.390936	0.373206	0.789726	6.84496	0.337891	0.105124	0.84897	4.34911	0.465843	0.566317
440	Plate 5	305	BC	BCLM	87.678	0.0213038	0.62798	0.143984	0.1137	0.675881	0.0387762		0.393408	0.0429718	0.409947	0.134864	0.0741634	0.0927383	0.128419		0.118618	0.906144	0.0817698	0.0622988	1.25707	0.292493	0.197049	0.138664	0.115989	0.10649	0.112704	0.0662713	0.0417417	1.98593	0.191735	2.50901	0.0495403	0.237211	0.134413	0.0933753	0.12005	0.553397	4.55219	0.47882	0.0445315	0.485533	2.82686	0.32156	1.68072
441	Plate 5	470	BC	BCVI	61.588	0.0135776	0.0337268	0.0929837	0.0581357	1.44279	0.0872046		0.164249	0.14548	1.51432	0.127781	0.0509276	0.0472988	0.24348		0.215475	0.0471297	0.0492404	0.061795	0.0586278	0.125954	0.356189	0.328019	0.374471	0.33908	0.164418	0.0641065	0.0342091	3.23038	0.123796	6.42786	0.0359533	0.423453	0.0649782	0.0437113	0.226208	0.974443	10.9078	0.308591	0.0293117	0.285428	4.66127	0.63693	0.0817848
442	Plate 5	505	AB	AB North	74.4125	0.0117339	0.035415	0.12041	0.077759	0.938853	0.105965		0.238951	0.187989	1.15816	0.209191	0.117215	0.12922	0.219008		0.188716	0.0443421	0.117414	0.0486572	0.0633095	0.14394	0.292764	0.242129	0.692537	0.709378	0.126232	0.0678445	0.037979	5.34537	0.145802	4.01103	0.0365794	0.339695	0.0822796	0.106843	0.204534	1.50586	5.29121	0.499069	0.0450908	0.336817	8.07417	0.769616	0.0931416
443	Plate 5	590	AB	AB North	34.5567	0.00932047	0.0323925	0.121117	0.0725584	0.412057	0.114983	0.00190933	0.221592	0.185556	1.79344	0.283518	0.233074	0.234767	0.153584	0.00917626	0.137502	0.0449044	0.201326	0.0701807	0.0466201	0.19307	0.130651	0.108805	0.660793	0.604452	0.0935319	0.0596144	0.0373405	4.34232	0.126005	1.79163	0.0434596	0.168087	0.0654185	0.191019	0.147743	1.67736	3.08212	0.428466	0.037677	0.344027	7.58219	0.88067	0.0755964
444	Plate 5	540	AB	AB North	61.2021	0.0208415	0.0623547	0.164368	0.114944	0.557512	0.146376		0.359786	0.219056	0.884235	0.20411	0.182515	0.172319	0.312306		0.268541	0.0847162	0.155606	0.0519063	0.102836	0.285982	0.404286	0.300314	0.946658	0.933869	0.1636	0.184608	0.11939	3.10132	0.283577	2.28617	0.0556463	0.481647	0.103262	0.140215	0.291284	2.32581	4.11894	0.53574	0.124736	0.455415	4.76996	1.17006	0.166387
445	Plate 5	82	BC	BCKVQ	81.6849	0.0104504	0.0245153	0.109827	0.077733	0.206369	0.118428		0.237924	0.203581	2.52127	0.118785	0.0798892	0.0866774	0.160616		0.146428	0.0476435	0.0828512	0.0423058	0.0572909	0.225684	0.361556	0.288756	0.408807	0.397308	0.0671418	0.0240144	0.0163066	4.65509	0.0894789	0.880195	0.0430774	0.457916	0.0960993	0.0791625	0.157452	1.2606	1.52177	0.410827	0.0157059	0.380756	7.67115	0.856395	0.0866497
446	Plate 5	709	AB	AB South	24.383	0.0637653	0.434736	0.268438	0.530859	0.210544	0.0397293		1.69644	0.168358	0.681063	0.329718	1.19965	1.25064	0.857581	0.0556276	0.748579	0.503992	0.94319	0.264922	0.559531	1.61223	0.803717	0.723448	0.474536	0.484958	0.26979	2.37427	1.56983	1.06381	3.13123	0.874706	0.255435	0.918266	0.590796	1.01778	0.808219	0.572176	1.38152	0.94152	1.31234	2.00435	1.48992	0.270681	1.00944
447	Plate 5	322	BC	BCLM	78.1843	0.0223952	0.138801	0.152204	0.110243	0.884508	0.108921	0.00270348	0.321827	0.132494	1.07552	0.170989	0.177256	0.192131	0.213712	0.0111901	0.192032	0.270754	0.166853	0.0561628	0.279921	0.291768	0.185907	0.129869	0.267398	0.278547	0.140664	0.2818	0.122049	4.91514	0.331354	3.94537	0.0566316	0.225071	0.12063	0.190919	0.207894	1.20275	6.14483	0.619437	0.107855	0.429128	9.40408	0.703199	0.415473
448	Plate 5	466	BC	BCVI	75.6266	0.0243649	0.211283	0.102117	0.174051	0.26556	0.017739		0.593439	0.049457	0.262617	0.129372	0.385715	0.387106	0.319968	0.0157817	0.275493	0.203196	0.260396	0.0460553	0.312665	0.533333	0.25381	0.176503	0.157729	0.158077	0.120176	0.881537	0.376833	0.7952	0.898958	1.10219	0.103618	0.282711	0.169026	0.26798	0.300579	0.276399	1.755	0.34415	0.471259	0.635408	0.954661	0.12994	0.479597
449	Plate 5	234	MB	MB-IL	42.6562	0.0204459	0.0526025	0.181583	0.137822	2.08699	0.163773	0.00206586	0.367456	0.145367	2.51005	0.274798	0.14683	0.150588	0.336822		0.297029	0.108256	0.127202	0.127203	0.0958528	0.343392	0.748734	0.696316	0.879929	0.862771	0.194943	0.118206	0.0518483	4.49912	0.325033	8.49523	0.0699059	0.9838	0.14629	0.129935	0.328975	1.88744	14.6482	0.646111	0.0621417	0.550793	8.04021	0.986496	0.155382
450	Plate 5	460	BC	BCVI	71.0256	0.0208287	0.0534304	0.143383	0.121131	0.172573	0.0655332		0.357004	0.165521	0.689019	0.174741	0.24291	0.233255	0.282197	0.0107927	0.252951	0.0862962	0.227451	0.0247349	0.104404	0.310189	0.380442	0.308475	0.757438	0.696522	0.129098	0.0977624	0.053966	2.2579	0.221621	0.66752	0.0565537	0.479578	0.123139	0.222044	0.272557	0.886562	1.11443	0.526875	0.0577867	0.51122	3.42787	0.533748	0.150865
451	Plate 5	441	BC	BCVI	71.8294	0.00966856	0.0234044	0.0695067	0.0457577	0.339778	0.0603765		0.142659	0.0900186	0.960737	0.108059	0.0454837	0.0500898	0.136305		0.120358	0.0346402	0.0471909	0.0267244	0.0257159	0.124993	0.0780113	0.0643021	0.403714	0.418642	0.0704853	0.0713125	0.0373646	3.60115	0.104363	1.32819	0.0351741	0.103603	0.0513606	0.0487066	0.123451	0.707487	2.36754	0.243446	0.0320484	0.200114	5.67329	0.429809	0.0554518
452	Plate 5	90	BC	BCKVQ	87.6938	0.0148964	0.327758	0.229467	0.135925	1.80851	0.221728		0.393002	0.246534	2.74277	0.255009	0.327414	0.347551	0.332467	0.0161925	0.2831	0.473545	0.344915	0.191572	0.511786	0.373402	0.336372	0.282785	0.395478	0.428583	0.175504	0.031096	0.0398215	4.81682	0.139807	8.02333	0.0651981	0.439015	0.139526	0.343331	0.29625	2.72141	12.9895	0.903642	0.0214865	0.60163	8.12644	1.63882	0.910297
453	Plate 5	552	AB	AB North	58.3897	0.00468044	0.0138254	0.0661865	0.036537	0.283549	0.109412		0.110173	0.140115	1.60951	0.107337	0.0169891	0.0143842	0.0826825		0.0772341	0.0155491	0.0189718	0.0239838	0.0203914	0.102528	0.0221125	0.0203158	0.510667	0.46452	0.042522	0.0138841	0.00886379	4.0721	0.0418572	1.0838	0.0171519	0.0340442	0.0433962	0.0148831	0.0781171	1.54147	1.82407	0.21511	0.00825062	0.156447	5.65188	0.907619	0.025557
454	Plate 5	131	MB	MB-LS	25.6257	0.00883072	0.0414689	0.0845837	0.0645561	0.249648	0.0364789		0.200229	0.0886599	1.13845	0.0995492	0.121974	0.116585	0.229342		0.200048	0.0541869	0.0882876	0.0358864	0.0614238	0.148095	0.188772	0.168046	0.39043	0.3931	0.0844682	0.0987683	0.0614344	1.88195	0.133051	1.02139	0.0296088	0.256277	0.0581137	0.082728	0.210193	0.632182	1.68731	0.252905	0.049904	0.247721	2.61797	0.351485	0.111982
455	Plate 5	387	BC	BCLM	68.1684	0.0145152	0.0332986	0.0949438	0.0583993	0.516113	0.234716	0.0043742	0.168834	0.154106	2.18995	0.0698654	0.143798	0.157402	0.187972		0.166743	0.0681152	0.139358	0.0750099	0.0647812	0.1478	0.322382	0.23998	0.531848	0.526305	0.130731	0.0438663	0.0251816	5.2547	0.0776993	1.99234	0.0306403	0.385377	0.0639525	0.15131	0.186163	2.87363	3.54459	0.354833	0.0230362	0.260291	9.08037	1.62709	0.103883
456	Plate 5	717	AB	AB South	58.0869	0.0174346	0.0708566	0.124197	0.113278	0.312021	0.0886464		0.326084	0.0971949	1.15021	0.142117	0.175664	0.176102	0.264994		0.228486	0.0882205	0.146298	0.056381	0.104714	0.230993	0.30116	0.244927	0.54789	0.533321	0.118789	0.221631	0.12999	2.99549	0.327941	1.24341	0.0562961	0.371044	0.120455	0.142166	0.247861	1.11896	2.38702	0.409996	0.155391	0.428634	4.61796	0.55771	0.189531
457	Plate 5	7	BC	BCGF	39.5454	0.0204874	0.202392	0.138421	0.136563	0.622378	0.218122		0.658032	0.408029	2.50757	0.214557	0.383637	0.396813	0.117066	0.0181142	0.104249	0.285963	0.368505	0.0906484	0.382466	0.345871	0.30324	0.237907	1.2341	1.21801	0.20556	0.0641576	0.0378771	7.0439	0.261039	2.75	0.0861305	0.398844	0.128284	0.319776	0.118588	3.28134	4.51323	0.534028	0.0269615	0.523013	11.2756	1.74821	0.437615
458	Plate 5	517	AB	AB North	80.5035	0.132162	0.747589	0.374764	0.967145	0.318124	0.0900393		2.70602	0.304962	1.84465	0.849196	2.03887	2.22635	1.05651	0.109751	1.00559	0.990942	1.78913	0.586525	0.938123	2.87865	0.889649	0.878151	1.04118	0.961584	0.605891	3.01099	1.48838	2.60115	4.61866	1.33635	0.443758	1.22895	0.90589	1.91304	1.0727	1.04323	2.0224	1.47323	1.8334	3.53609	4.69968	0.607177	1.89893
459	Plate 5	304	BC	BCLM	72.8852	0.0356141	0.66732	0.192315	0.172397	0.829854	0.0703647		0.575135	0.0724802	0.524267	0.209543	0.163574	0.186444	0.227203	0.0123737	0.200697	1.12519	0.184988	0.078623	1.39612	0.473588	0.171176	0.150331	0.194522	0.176818	0.222282	0.223725	0.117637	1.80965	0.440998	3.08816	0.107181	0.222591	0.166042	0.188053	0.216812	0.793918	5.32947	0.835272	0.118623	0.698284	4.01193	0.504454	2.00158
460	Plate 5	265	MB	MB-UM	78.706	0.0296404	0.355072	0.179649	0.288037	0.643814	0.0909758		0.864202	0.355615	3.16467	0.297258	0.722569	0.727374	0.474972	0.0294799	0.431076	0.356281	0.532959	0.429932	0.470966	0.840468	0.958282	0.930937	0.484296	0.494288	0.194299	0.787403	0.455584	2.39282	1.07437	2.53077	0.140693	1.35484	0.30512	0.527194	0.463011	1.3686	4.05106	0.617885	0.434955	1.08339	3.00706	0.736189	0.784909
461	Plate 5	320	BC	BCLM	81.3684	0.00856501	0.0833243		0.0640274	0.667627	0.0705051		0.182099	0.305984	1.25198	0.0569712	0.746873	0.780294	0.290015	0.0349629	0.24945	0.125426	0.666061	0.0590605	0.194502	0.169096	0.526828	0.408116	0.191141	0.22451	0.13348	0.0781142	0.0422041	4.25269	0.0995867	2.81258		0.723535	0.0727701	0.682865	0.270102	0.693288	4.33669	0.259029	0.0479308	0.241616	6.00548	0.470408	0.247637
462	Plate 5	616	AB	AB Central	56.1765		0.00260705			0.317163	0.0399408		0.00312872	0.0682182	0.837173				0.00101022		0.00120601			0.0282138		0.00117836	0.0185442	0.0104578	0.0276268	0.0293347		0.00304804		0.978898	0.00692261	0.953845		0.0253121			0.00144914	0.758508	1.47372				0.776638	0.307229	0.0023796
463	Plate 5	26	BC	BCGF	55.0577	0.0232891	0.370726	0.167883	0.106951	0.480546	0.236471		0.329517	0.388706	2.53511	0.235676	0.163766	0.16362	0.138153	0.0102012	0.117623	0.68984	0.158864	0.072437	0.65255	0.276391	0.097258	0.0847101	0.379853	0.388455	0.11122	0.0617454	0.0414969	6.87175	0.242885	1.857	0.0665923	0.115281	0.12229	0.166879	0.124707	2.73975	3.23916	0.634131	0.0424779	0.468133	12.6882	1.75775	1.05698
464	Plate 5	168	MB	MB-BR	52.2939	0.0127092	0.0251609	0.0783711	0.051019	0.686464	0.0797766		0.159408	0.114664	0.954234	0.101765	0.105109	0.111125	0.176055		0.156989	0.0355982	0.0959011	0.0382629	0.0490361	0.103704	0.545728	0.473405	0.370216	0.388026	0.078274	0.0728438	0.0359471	3.33799	0.143915	2.67138	0.0362239	0.775774	0.0590268	0.103977	0.159563	0.828608	4.60868	0.298727	0.0336283	0.226634	5.0272	0.524995	0.0727521
465	Plate 5	238	MB	MB-IL	58.2522	0.0391574	0.136415	0.277401	0.228867	3.59194	0.154585	0.00377734	0.6695	0.232402	2.27478	0.558089	0.165637	0.190969	0.50752	0.00919139	0.446896	0.21556	0.166374	0.150238	0.2098	0.625432	0.316528	0.283946	1.08936	1.20318	0.324265	0.221904	0.0761142	4.70573	0.595406	15.9337	0.12094	0.378972	0.257217	0.171181	0.483622	1.78511	28.4701	1.17272	0.0965428	0.988684	7.79095	1.00501	0.378766
466	Plate 5	629	AB	AB Central	72.908	0.0488074	0.215841	0.268056	0.306516	1.70379	0.139207		0.985897	0.311904	1.46217	0.50899	0.550661	0.61956	0.57779	0.0317161	0.51141	0.283132	0.530602	0.193571	0.30105	0.34429	0.509878	0.468233	0.843688	0.885493	0.290953	0.641508	0.368081	3.19236	0.902664	6.7901	0.167075	0.639739	0.332225	0.515963	0.566316	1.51111	11.5062	1.04932	0.363179	1.22416	4.76249	1.02197	0.523039
467	Plate 5	203	SK	SK	54.9658	0.0393865	0.0911332	0.15027	0.154657	0.737665	0.15675		0.528565	0.157151	2.64322	0.172207	0.0999432	0.102758	0.308507		0.28398	0.174927	0.0985439		0.116376	0.391251	0.498756	0.300262	0.991643	0.922362	0.199708	0.10621	0.0527245	4.71521		1.59011	0.0626873	0.484593	0.140613	0.0658673	0.290846	1.66665	4.86565	0.171521	0.0429867	0.555989	5.92192	1.01664	0.049245
468	Plate 5	642	AB	AB Central	45.5108	0.095878	0.672847	0.351992	0.8499	0.565272	0.055966		2.51801	0.331301	1.20476	0.428828	2.1914	2.155	1.14319	0.105429	1.04585	0.838737	1.95712	0.721639	0.902695	1.89522	1.27006	1.13595	0.750085	0.677328	0.488028	3.3011	1.9955	1.58746	3.99515	2.46126	0.317754	1.73317	0.887443	1.91935	1.14721	0.740352	3.60845	1.27532	2.20297	3.19562	2.34982	0.43114	1.64172
469	Plate 5	67	BC	BCGF	50.7442	0.0289859	0.0659398	0.0912571	0.0772513	0.413268	0.199292		0.256482	0.0998327	0.498515	0.0589119	0.0299562	0.0310966	0.191207		0.172176	0.0764904	0.0295202		0.0914445	0.171066	0.135723	0.119938	0.860357	0.881373	0.0823945	0.0837952	0.0323857	6.77752	0.0347343	1.35844	0.0629616	0.167924	0.0632984	0.0226821	0.172495	2.03254	2.78826	0.25132	0.0239441	0.289679	9.46732	1.31012	0.103413
470	Plate 5	37	BC	BCGF	30.9406	0.0183898	0.0505826	0.0889143	0.0757595	0.227192	0.103822		0.257256	0.161755	2.37338	0.100484	0.444863	0.455842	0.149327	0.0174838	0.134573	0.0691489	0.357926	0.0489799	0.0730021	0.193312	0.217458	0.197964	0.637999	0.598073	0.0861655	0.22855	0.125492	4.51683	0.2199	0.903363	0.0717318	0.293162	0.075222	0.326742	0.149504	1.64978	1.39169	0.313774	0.135534	0.263724	5.06375	0.749762	0.11931
471	Plate 5	627	AB	AB Central	42.6899	0.0256341	0.0821515	0.192115	0.195784	2.77689	0.135178		0.582967	0.294285	1.90722	0.307913	0.0994299	0.114443	0.2327		0.207563	0.128776	0.0940589	0.0484514	0.156576	0.498983	0.289104	0.206132	0.775015	0.792734	0.155698	0.0737318	0.0297282	4.00897	0.208791	11.0687	0.0833586	0.286618	0.205336	0.109005	0.23952	1.24731	20.3884	0.693558	0.0336787	0.866247	6.04761	0.825016	0.237864
472	Plate 5	63	BC	BCGF	63.7375	0.0185188	0.0404843	0.120689	0.0433685	0.268019	0.20875		0.152712	0.121383	0.730213	0.0862921	0.0167981	0.0125512	0.123763		0.117373	0.0608231			0.0424426	0.10745	0.138838	0.110294	0.491371	0.531448	0.115121	0.0252949	0.0168388	6.37607	0.0211114	0.865029	0.0527592	0.166406	0.0382499	0.0172364	0.129933	1.83667	1.8318	0.322003	0.00700575	0.198217	12.2341	1.24969	0.0623059
473	Plate 5	605	AB	AB Central	84.2706	0.0216512	0.0530111	0.19345	0.19323	1.47218	0.202081		0.625988	0.315396	1.96755	0.211293	0.106394	0.0929419	0.225425		0.198541	0.0939685	0.0830889	0.0552933	0.109734	0.526036	0.469283	0.422153	1.34441	1.23983	0.119116	0.105953	0.0592661	4.59541	0.131677	5.73705	0.0828193	0.568395	0.207579	0.0805403	0.2181	2.30307	11.3123	0.632641	0.0552779	0.853779	5.8341	1.4874	0.141081
474	Plate 5	677	AB	AB South	58.7333	0.0376992	0.131552	0.221958	0.211623	0.699314	0.140813		0.625755	0.342887	1.37688	0.258501	0.242004	0.259947	0.476322	0.0099622	0.430508	0.211305	0.226844	0.119543	0.247174	0.598633	0.475392	0.374463	0.924598	0.933937	0.224664	0.267223	0.157424	4.39081	0.562694	3.02189	0.098462	0.580978	0.222615	0.217204	0.466315	1.65806	5.43373	0.905497	0.17774	0.95604	6.96401	1.02731	0.396152
475	Plate 5	380	BC	BCLM	54.6425	0.0114744	0.086547	0.135723	0.135057	0.225853	0.0641463		0.439612	0.130859	1.2978	0.0985977	0.2787	0.273927	0.233321	0.0103522	0.200517	0.109826	0.225423	0.0550797	0.167152	0.415908	0.202362	0.17578	0.484817	0.517287	0.0846895	0.170531	0.102902	3.77695	0.27884	0.947527	0.0463388	0.26116	0.167742	0.241799	0.215623	0.848079	1.50539	0.455927	0.0997624	0.578319	4.61511	0.477443	0.236249
476	Plate 5	104	MB	MB-LS	33.1303	0.0229088	0.0887335	0.127336	0.151402	1.82766	0.0930018		0.440741	0.0975491	1.12014	0.170585	0.120245	0.116721	0.237217	0.00770181	0.213724	0.146283	0.106949	0.0298767	0.136354	0.415699	0.375585	0.305902	0.623145	0.661293	0.162944	0.185299	0.0824122	2.87629	0.129722	6.09707	0.0693885	0.454398	0.184761	0.109371	0.229996	1.1719	11.1436	0.330735	0.0869376	0.631745	3.11511	0.657647	0.192164
477	Plate 5	563	AB	AB North	91.6667	0.00719466	0.0216283	0.0794633	0.0537239	0.219695	0.11614		0.185314	0.140901	1.93335	0.176738	0.0345907	0.0343697	0.110991		0.101972	0.0316277	0.0342031	0.0140533	0.0254958	0.135866	0.0588508	0.0392125	0.607409	0.616199	0.0652229	0.0448976	0.0229766	3.84508	0.0548607	0.758993		0.0555125	0.0562265	0.0290103	0.104453	1.12999	1.25252	0.268074	0.0203718	0.259853	5.23833	0.744316	0.0382552
[truncated: 10 more columns]

## Sheet: F1_HB+MRM
Colony	Location	FAS/MAS	HB%	HB-SPARC-DL	HB-CoAT-FG	HB-CoAT-LG	HB-CoAT-LP	HB-CoAT-TE	HB-CoAT-SG	Gr-ASP3-FD	Gr-ASP3-LL	HB-CBP-DI	HB-CBP-DV	HB-CBP-SL	HB-CBP-IS	HB-P450-AE	HB-P450-DL	HB-P450-IV	HB-P450-LS	HB-Hyp-MG	VSH-APOLI-FQ	HB-Hyp-HT	VSH-APOLI-IQ	VSH-APOLI-VV	HB-OBP18-DG	HB-OBP18-FN	HB-OBP18-EI	HB-OBP18-IE	HB-OBP16-TI	Gr-ProPo-FS	Gr-ProPo-IY	Gr-ProPo-SS	Gr-ProPo-SV	Gr-ProPo-VA	HB-SPARC-HE	VSH-VAT1-YI	VSH-VAT1-AT	VSH-VAT1-GA	VSH-VAT1-NL	VSH-VAT1-VV	HB-TaTBP-DS	HB-TaTBP-AP	HB-TaTBP-FE	HB-TaTBP-IS	HB-VAMP-ED	HB-VAMP-EI	HB-VAMP-TV	HB-VAMP-VK	HB-VAMP-FR
1318	GF	MAS	95.2201	1.53404	0.782887	0.7989	0.635037	0.513215	0.0361257	6.27863	3.87296	0.150796	0.184516	0.650166	0.197517	0.682501	0.929776	0.334875	1.16752	5.2833	3.24687	0.547652	0.822716	11.3996	0.000173617	2.32359	0.806946	0.0991729	9.91132	0.52041	0.508518	0.784415	0.411079	0.705546	1.36678	0.280109	0.775663	0.319227	0.843571	1.15567	0.125799	0.171069	0.396239	0.071501	0.258677	1.27037	0.716707	0.716284	0.65683
1361	GF	FAS	74.29	1.99153	0.0613422	0.0649991	0.0516542	0.0472801	0.0026692	8.88623	5.32432	0.109477	0.182112	0.507887	0.202557	0.0248278	0.0489868	0.0247301	0.0436145	6.10049	8.18178	0.78209	1.9705	28.8235	0.00166139	2.70556	0.837884	0.111715	9.45417	0.0955515	0.0722443	0.108275	0.0607262	0.141431	1.69076	0.0313485	0.115681	0.0450751	0.132782	0.154083	0.183437	0.122712	0.347665	0.0791823	0.193053	0.936952	0.513137	0.489965	0.453079
1411	GF	MAS	99.6269	2.39649	0.0754405	0.0855875	0.0737239	0.0703461	0.00419027	9.45626	5.24788	0.110088	0.228943	0.608613	0.169475	0.0512657	0.069723	0.038438	0.0956377	6.08912	10.5407	0.921191	2.48102	35.2961	0.00242969	3.60364	1.35946	0.178495	13.5906	0.0844123	0.0638986	0.0990597	0.0772723	0.195356	2.12096	0.0800176	0.243848	0.0976055	0.246848	0.349779	0.114604	0.121979	0.347558	0.0826936	0.282893	1.3091	0.624771	0.618275	0.548004
1387	GF	FAS	92.8483	1.57237	0.248061	0.242394	0.209662	0.181297	0.0118889	7.83864	4.28855	0.1289	0.19374	0.61826	0.222262	0.184115	0.24468	0.105104	0.293741	4.48582	13.0218	0.521843	3.15701	45.8268	0.000854183	2.64673	0.800538	0.101597	9.14226	0.122561	0.109918	0.176996	0.105856	0.225906	1.4241	0.106511	0.303678	0.114798	0.349465	0.418706	0.17549	0.141868	0.325264	0.0770635	0.235072	1.24022	0.543919	0.532165	0.482354
1415	GF	MAS	96.5707	1.11569	0.242227	0.243158	0.155442	0.157484	0.0101399	5.85348	3.49321	0.105278	0.148049	0.475516	0.110982	0.191775	0.223091	0.108133	0.278257	4.85224	7.06324	0.575795	1.64127	25.0083	0.000173617	1.86047	0.509326	0.061822	5.59418	0.127748	0.113483	0.192496	0.107774	0.200527	1.01395	0.120616	0.337615	0.132836	0.336318	0.487283	0.13489	0.102139	0.213764	0.0429925	0.137314	0.705216	0.422858	0.413465	0.375444
1305	GF	FAS	71.6858	1.12885	0.0284916	0.026616	0.0225848	0.0243051	0.00215762	7.90896	3.98024	0.0902871	0.124758	0.376436	0.137505	0.00260496	0.00964718	0.00304958	0.00685655	5.03361	17.4927	0.869604	4.31029	64.8598	0.00123055	2.62905	0.825626	0.105529	11.9982	0.0705906	0.0406789	0.0737521	0.0845133	0.22156	1.12056	0.0272192	0.0776933	0.0269775	0.0986225	0.111417	0.106114	0.0740172	0.206155	0.0446729	0.11584	0.447156	0.277516	0.253029	0.243286
1413	GF	MAS	97.069	1.21911	0.0230592	0.0239365	0.0212938	0.0162579	0.000443071	6.99062	3.85793	0.0532784	0.0992508	0.252298	0.0755676	0.00852093	0.0160043	0.0146526	0.0161048	5.11738	8.88631	0.835055	2.09501	29.4438	0.000852702	2.20955	0.696758	0.0879824	8.61688	0.0475394	0.0277947	0.0511343	0.0527878	0.150343	1.20177	0.0245767	0.0728986	0.027376	0.0727042	0.0983594	0.117536	0.0912043	0.160114	0.0302156	0.0506098	0.284785	0.20597	0.192505	0.179934
1344	GF	FAS	72.1955	1.21707	0.0651397	0.0668861	0.0533676	0.0411137	0.00375607	7.19337	4.13507	0.0830685	0.139531	0.416486	0.128068	0.0461593	0.0505073	0.0529886	0.0638399	4.57171	12.1694	0.290619	2.90429	44.3632	0.000483116	1.66287	0.545238	0.0784079	14.3322	0.0652572	0.0461116	0.0736154	0.0492745	0.125745	1.21311	0.0326715	0.119106	0.0452327	0.124745	0.152136	0.155297	0.114942	0.276631	0.0634418	0.158714	0.698954	0.43913	0.403345	0.372622
1417	GF	MAS	72.7	1.87069	0.0546191	0.0637596	0.0442089	0.04165	0.00219733	9.5326	5.0056	0.12106	0.211393	0.623236	0.16047	0.00662001	0.0137418	0.00304958	0.0127409	5.92104	12.7744	1.04166	3.03893	50.0202	0.00168998	2.76048	0.868963	0.101173	13.5911	0.0825274	0.0567096	0.084272	0.0678466	0.186287	1.81914	0.0837022	0.236235	0.0882916	0.28802	0.318818	0.158587	0.184465	0.401244	0.0847055	0.225158	1.10749	0.619515	0.560973	0.523375
1421	GF	MAS	97.6365	1.47707	0.0457995	0.0470201	0.0373424	0.0353621	0.00320897	6.44666	4.21155	0.0612687	0.0723085	0.303185	0.0689064	0.0231748	0.0324029	0.0253802	0.0451117	6.47295	10.1643	0.891922	2.36891	30.0377	0.00138706	2.8828	1.02024	0.114882	12.3079	0.0733622	0.0608673	0.0923845	0.0786536	0.208851	1.42426	0.0347719	0.07696	0.0463672	0.102387	0.156841	0.0716577	0.0670084	0.223091	0.0464971	0.148987	0.57707	0.369414	0.35683	0.319786
1400	GF	FAS	49.5874	1.49328	0.0746987	0.074113	0.0604677	0.0582602	0.00383016	8.20304	4.83629	0.110224	0.208987	0.565192	0.227564	0.0442719	0.083773	0.0281659	0.0719229	3.94729	15.8789	0.52171	3.8322	54.61	0.00157594	2.56455	0.871196	0.106034	15.4483	0.0971822	0.0761735	0.129841	0.0742524	0.175314	1.44783	0.0578526	0.17071	0.0757955	0.22231	0.262223	0.127184	0.102638	0.386333	0.0883551	0.214202	1.08484	0.577364	0.532856	0.503518
1422	GF	MAS	98.8971	1.73864	0.136084	0.132237	0.101728	0.0941873	0.00638834	5.84382	3.73659	0.124152	0.219913	0.682377	0.212074	0.0715862	0.0964356	0.0319426	0.122638	4.96999	9.34665	0.89028	2.0964	28.3423	0.000778468	2.34589	0.768683	0.0938747	6.88835	0.133404	0.0982001	0.167677	0.103809	0.25297	1.7129	0.117742	0.402753	0.139332	0.405252	0.535651	0.188661	0.18554	0.382591	0.0779975	0.242244	1.04705	0.685698	0.644959	0.593152
1388	GF	FAS	60.1877	1.47022	0.232932	0.248637	0.197767	0.169662	0.0096811	6.59671	4.14394	0.174025	0.268634	0.848146	0.291425	0.200701	0.271712	0.097258	0.305712	4.44083	10.8394	0.618219	2.60959	35.1239	0.00150281	2.32768	0.798019	0.103409	15.3847	0.13246	0.115459	0.188791	0.104332	0.227917	1.3504	0.110621	0.427476	0.162362	0.367652	0.554082	0.158921	0.125799	0.449508	0.0978867	0.277274	1.04188	0.783466	0.723498	0.675838
1423	GF	MAS	92.9789	1.05777	0.0369606	0.0377079	0.0288945	0.0286299	0.00209671	7.22642	4.40874	0.0663902	0.092648	0.321992	0.105075	0.00827491	0.0152306	0.00304958	0.0144196	6.20296	7.97025	1.03256	1.9981	28.2913	0.00103885	3.60967	1.05438	0.113432	12.2223	0.0491893	0.0262898	0.0435302	0.0412148	0.0933493	0.949801	0.0398291	0.0922857	0.0420324	0.117658	0.155653	0.0872759	0.101597	0.257305	0.0583591	0.14614	0.822943	0.419455	0.402692	0.388338
1425	GF	MAS	89.0618	1.22416	0.0809441	0.0903412	0.0679154	0.0602244	0.00364183	6.21072	3.99158	0.111912	0.177094	0.602508	0.15482	0.0370878	0.0605835	0.0207633	0.071346	4.66649	20.5968	0.777581	4.91426	66.632	0.00119818	3.0381	0.965407	0.116362	6.90007	0.0859113	0.0619614	0.0914239	0.0593033	0.176559	1.21212	0.0686647	0.162627	0.0794243	0.204255	0.298585	0.154522	0.113816	0.354116	0.077497	0.213449	1.05562	0.601256	0.529753	0.51648
1324	GF	FAS	99.6324	1.69117	0.049731	0.0518209	0.0363237	0.0406533	0.000443071	8.64449	5.41043	0.122646	0.173701	0.505964	0.197206	0.00691042	0.0156853	0.0106864	0.0154353	5.82194	12.6645	0.784774	2.96384	39.9748	0.00138853	3.02503	0.952815	0.106998	11.4246	0.0718804	0.0255765	0.0464481	0.0380319	0.109538	1.58647	0.0488112	0.166975	0.0578728	0.189025	0.217679	0.156241	0.175122	0.339992	0.0755329	0.187273	1.13327	0.531463	0.509904	0.472708
1427	GF	MAS	99.3902	1.38173	0.303593	0.313912	0.206005	0.184733	0.0136554	7.48804	4.54903	0.0961725	0.139237	0.514491	0.164985	0.210275	0.25559	0.126866	0.34434	6.12107	5.21047	1.17634	1.19817	16.3468	0.00143589	3.39424	1.1548	0.109986	7.18805	0.1573	0.123173	0.207446	0.113028	0.271434	1.27966	0.0993156	0.220877	0.123032	0.312389	0.488373	0.185292	0.158987	0.355512	0.0713727	0.194145	1.19337	0.576437	0.542058	0.511109
1360	GF	FAS	85.402	1.58359	0.0517985	0.0602667	0.0461384	0.0451577	0.00345761	7.81783	4.92974	0.139526	0.242577	0.691983	0.282428	0.0151453	0.0252282	0.00304958	0.0281735	5.16298	18.8822	0.821542	4.4266	56.0473	0.00188057	2.37131	0.905028	0.105749	11.6638	0.0970162	0.0757053	0.115274	0.068637	0.169404	1.52467	0.072859	0.230442	0.0853333	0.235234	0.3007	0.125947	0.173834	0.419494	0.0935797	0.223659	1.00445	0.581505	0.566398	0.514271
1429	GF	MAS		2.00949	0.0360566	0.0336443	0.0295925	0.0276344	0.00206457	8.56284	5.91541	0.0921045	0.107387	0.459167	0.130576	0.00462976	0.0131586	0.00304958	0.00749586	7.25801	10.4611	1.06679	2.49961	31.2576	0.0024737	5.01499	1.70978	0.18148	12.3363	0.0692268	0.0448733	0.0724166	0.0730183	0.188733	1.8001	0.0559666	0.143117	0.0603139	0.139252	0.232171	0.120836	0.127071	0.352986	0.0733558	0.17323	0.790962	0.49398	0.488454	0.436317
1398	GF	FAS	96.6318	1.04503	0.14878	0.140268	0.114284	0.107597	0.00502237	6.67093	4.33154	0.0988432	0.135295	0.424077	0.153843	0.0781728	0.104113	0.0527603	0.157156	5.0326	4.93802	0.392462	1.27649	15.697	0.00103463	1.74383	0.546961	0.0601116	10.7285	0.0829782	0.0576718	0.098785	0.0595808	0.138401	1.02227	0.075533	0.221541	0.0695173	0.237282	0.263156	0.101585	0.115597	0.284938	0.0654841	0.182311	0.948317	0.52279	0.475281	0.447285
1308	GF	FAS	89.4531	1.1394	0.191009	0.199011	0.15087	0.143718	0.00868834	6.5645	4.33971	0.192429	0.296254	0.968917	0.36698	0.0498232	0.130025	0.0377663	0.098199	3.37957	12.8955	0.657286	3.09358	38.4865	0.00110476	2.27793	0.770006	0.105914	17.2216	0.192591	0.173196	0.263909	0.129401	0.283138	1.03177	0.12687	0.449322	0.157273	0.414811	0.573611	0.160784	0.134226	0.473129	0.101676	0.308755	1.47248	0.844229	0.806425	0.755604
1489	GF	MAS	69.7667	0.63005	1.35842	1.30728	0.861129	0.816093	0.0551194	2.18111	1.60121	0.152658	0.167415	0.576231	0.164665	1.21426	1.58233	0.494311	1.96385	1.91669	3.31971	0.501745	0.838236	9.0795	0.000591942	1.62613	0.436774	0.0496113	4.50685	0.697813	0.643808	1.05806	0.423341	0.665006	0.578361	0.437844	1.60033	0.614221	1.0809	2.12603	0.100343	0.0951697	0.349871	0.0567512	0.247643	1.28209	0.78611	0.750119	0.691126
1382	GF	FAS	93.3402	0.682692	1.28643	1.34723	0.973372	0.872818	0.06201	3.51839	2.3658	0.148086	0.215905	0.698194	0.199595	1.13579	1.56934	0.50644	1.87904	2.76856	11.5688	0.337246	2.80279	30.5597	0.00107907	1.71559	0.600212	0.0749165	8.40973	0.6552	0.642577	1.06321	0.492658	0.991172	0.599662	0.420776	1.49961	0.62053	1.08098	2.0381	0.116237	0.123001	0.380189	0.066924	0.351193	1.5393	0.871808	0.804886	0.733916
1491	GF	MAS	58.8297	2.29038	0.0991025	0.0961667	0.0756112	0.0783659	0.00564835	7.16841	4.47058	0.0918659	0.153366	0.502022	0.191249	0.0504486	0.0731906	0.0282092	0.0969993	5.92774	9.99856	1.05305	2.47767	30.0753	0.00227202	3.51875	1.41309	0.183732	11.4577	0.127782	0.0970953	0.125655	0.101338	0.201693	2.21913	0.0795871	0.180597	0.0948787	0.238775	0.338111	0.123244	0.133343	0.386369	0.0942671	0.21967	1.01284	0.522619	0.490477	0.43979
1321	GF	FAS	96.8864	1.59547	0.150863	0.146772	0.102779	0.116417	0.00651745	8.01102	5.71447	0.145339	0.196497	0.620056	0.233133	0.0755539	0.132564	0.0428182	0.151572	4.42431	11.0828	1.22924	2.71488	32.9576	0.00158037	2.90031	1.0028	0.117898	11.7302	0.123273	0.0935743	0.138462	0.088317	0.182949	1.3758	0.0738004	0.271463	0.095616	0.230697	0.343617	0.138879	0.136028	0.358232	0.0828191	0.182778	0.800108	0.54331	0.512091	0.463648
1444	GF	MAS	80.2507	1.24767	0.0334238	0.0388168	0.0262157	0.0292608	0.00175704	5.1983	3.63375	0.0914328	0.123109	0.378873	0.137111	0.00851321	0.0202663	0.00304958	0.0176228	5.383	9.41165	0.919446	2.30496	27.3766	0.00141031	3.4427	1.13127	0.127602	9.44591	0.0630962	0.0392476	0.0696107	0.0409364	0.0933591	1.13735	0.0361731	0.0961422	0.0467986	0.103914	0.167157	0.135156	0.125775	0.308118	0.0658918	0.139263	0.643337	0.42653	0.387299	0.356834
1342	GF	FAS	96.1227	1.66048	0.0999304	0.10203	0.0703584	0.0726065	0.00341474	6.96404	5.25385	0.140739	0.176358	0.643511	0.259982	0.0207902	0.0523847	0.0129169	0.034879	5.65726	14.437	0.520934	3.34953	39.6047	0.00155259	3.06386	1.04686	0.137775	14.0264	0.0750154	0.049688	0.0818264	0.0471118	0.106169	1.54346	0.069336	0.193481	0.0754514	0.208792	0.263491	0.271623	0.170879	0.415026	0.0974104	0.265204	1.15056	0.742427	0.690703	0.651032
1447	GF	MAS	95.548	0.964641	0.246358	0.27749	0.191135	0.15539	0.0115829	5.87859	4.2234	0.124552	0.156413	0.475147	0.168285	0.204265	0.280145	0.0969476	0.370373	5.54012	5.53743	0.833293	1.29324	17.6619	0.000763991	1.84703	0.575494	0.0712293	12.1583	0.148561	0.116616	0.200349	0.114615	0.205532	0.939273	0.065779	0.175416	0.0901957	0.187128	0.310176	0.1271	0.158408	0.334126	0.0728546	0.184419	0.958347	0.567921	0.526362	0.497073
1448	GF	MAS	63.8574	1.23496	0.0336956	0.0365612	0.0352072	0.0344865	0.00113531	5.9748	3.68995	0.0929057	0.122926	0.441888	0.181923	0.00678061	0.0125435	0.00304958	0.0106727	5.34978	8.43487	0.933736	2.08246	25.7064	0.00135802	1.66133	0.705572	0.097188	13.0755	0.0455064	0.0171705	0.0311969	0.0247822	0.0792687	1.13779	0.0439964	0.102524	0.0402856	0.118067	0.146495	0.140387	0.0860344	0.313418	0.0707955	0.185622	0.775971	0.474699	0.444804	0.392204
1343	GF	FAS	98.2753	1.45081	0.241878	0.243475	0.181072	0.161171	0.0112023	6.33565	4.36823	0.117618	0.149663	0.494855	0.172661	0.178001	0.288702	0.10598	0.348165	5.13786	7.31841	0.37798	1.75605	23.1565	0.00163428	2.0979	0.74602	0.086763	10.0475	0.162961	0.13565	0.214043	0.116919	0.216173	1.31132	0.074563	0.256168	0.0922312	0.206913	0.334857	0.143591	0.112342	0.293783	0.0707463	0.183499	0.964838	0.514698	0.509264	0.455649
1449	GF	MAS	81.7526	1.52201	0.0341812	0.0373866	0.0283573	0.0350694	0.00226824	7.26708	5.00912	0.0799421	0.119344	0.38084	0.148041	0.0113205	0.0225339	0.00304958	0.0197243	6.3381	8.49875	1.30255	1.99271	25.7585	0.00125815	3.34209	1.17995	0.137395	12.8364	0.0739406	0.030799	0.05885	0.0408373	0.114025	1.34352	0.0357624	0.120629	0.044664	0.099374	0.161354	0.119051	0.101894	0.371311	0.0722134	0.132388	0.575287	0.390176	0.376167	0.341346
1461	GF	MAS		1.48984	0.101608	0.109929	0.083662	0.0726974	0.00388485	6.45719	4.5891	0.12097	0.144451	0.484591	0.20057	0.0565852	0.0900619	0.0282925	0.104834	6.09543	27.5372	1.54676	6.3291	79.0582	0.00215171	4.99112	1.64122	0.174281	6.80201	0.0815589	0.0518236	0.0891292	0.0595254	0.111045	1.37094	0.0617235	0.154739	0.0792692	0.193148	0.29368	0.12498	0.143639	0.332425	0.0709676	0.202851	0.966745	0.519931	0.497986	0.458169
1389	GF	FAS	99.5283	1.2585	0.157815	0.176171	0.134237	0.109954	0.00828999	6.40632	4.66096	0.111047	0.250088	0.713753	0.140878	0.0985262	0.156673	0.0592075	0.179464	3.54822	15.9315	0.522225	3.90054	47.9369	0.00186073	2.67422	0.867183	0.110017	16.9953	0.261163	0.259992	0.374847	0.189396	0.368359	1.19222	0.0856331	0.358379	0.139244	0.266993	0.466602	0.178537	0.0846774	0.379654	0.0892696	0.264913	1.18634	0.732631	0.68519	0.640561
1475	GF	MAS	98	1.26142	0.0533565	0.0582532	0.0440523	0.0532735	0.00185978	6.44598	4.7311	0.133142	0.19451	0.59638	0.247947	0.00420098	0.0125607	0.00304958	0.00936322	7.15375	16.6706	0.991121	3.67088	44.3286	0.00129416	2.821	1.03012	0.146533	12.4384	0.0682364	0.0225976	0.0424336	0.0364186	0.0861918	1.18936	0.0397221	0.101145	0.0453064	0.123019	0.17184	0.18533	0.11689	0.350245	0.080247	0.223414	1.14971	0.636641	0.599915	0.543556
1333	GF	FAS	89.8868	1.22732	0.388349	0.375457	0.268599	0.255168	0.0163472	5.55269	4.01269	0.11764	0.1622	0.477137	0.151386	0.248861	0.449979	0.138675	0.428176	5.16273	10.691	0.749651	2.58913	29.8516	0.00124395	2.56496	0.902004	0.107939	6.20171	0.261464	0.22636	0.350127	0.193573	0.314912	1.11848	0.156866	0.540548	0.195672	0.382386	0.684553	0.114955	0.116902	0.284682	0.0509734	0.171488	0.929128	0.505124	0.478368	0.441631
1476	GF	MAS	90.7135	0.809432	0.0374892	0.0448445	0.0264091	0.0292136	0.00170664	5.57239	4.53783	0.0580546	0.101451	0.261546	0.100256	0.0131489	0.0226733	0.0174591	0.0248692	5.02964	6.11697	0.776169	1.38404	17.7993	0.000692347	1.80924	0.586457	0.0670982	12.2743	0.0432383	0.0266992	0.0438607	0.0366071	0.0749337	0.75384	0.0343349	0.0584805	0.0306311	0.0756191	0.109421	0.123169	0.0486724	0.195613	0.0368469	0.112099	0.573718	0.406714	0.380583	0.351389
1375	GF	FAS	95.5303	1.01351	0.290266	0.284982	0.209535	0.188696	0.011618	7.48698	4.68215	0.132595	0.210601	0.554857	0.205052	0.194976	0.322545	0.0896665	0.355859	3.67883	13.4879	0.507057	3.11224	38.0606	0.0011342	2.10229	0.691096	0.0905817	11.5013	0.26217	0.233129	0.365437	0.204527	0.364076	1.00641	0.0808044	0.281386	0.105607	0.2298	0.382023	0.162055	0.159106	0.312867	0.0601786	0.192974	0.760571	0.565721	0.526515	0.487635
1319	GF	MAS	67.4641	1.75889	0.0845089	0.0842479	0.0663513	0.0598428	0.00374127	7.83158	5.25008	0.120146	0.196092	0.547888	0.206896	0.0313931	0.0589831	0.0236307	0.0828325	5.44653	10.7728	1.11817	2.65915	34.4779	0.00216122	2.93913	1.15364	0.143834	13.63	0.11809	0.091557	0.136774	0.10113	0.240425	1.62115	0.0664181	0.166743	0.0803397	0.21769	0.291545	0.112604	0.115489	0.30951	0.0765899	0.183911	0.882137	0.456472	0.43807	0.399516
1327	GF	FAS	70.4609	1.53686	0.068521	0.0615088	0.0433439	0.0466348	0.00312619	7.35989	5.15345	0.120735	0.188798	0.55707	0.193325	0.0140609	0.0283817	0.0167687	0.0313614	5.34512	20.5102	0.791387	4.8794	62.1133	0.00179645	3.03921	1.06166	0.126301	15.1279	0.0978965	0.0684751	0.112534	0.0657318	0.114712	1.3894	0.0667073	0.214353	0.0787026	0.191126	0.285272	0.133762	0.13752	0.364492	0.0754079	0.170776	0.824704	0.469198	0.433509	0.397336
1399	GF	FAS	99.1338	1.0941	0.777061	0.768501	0.552753	0.490951	0.0314143	4.18258	3.14804	0.239903	0.245776	0.863125	0.344611	0.582644	0.804075	0.213811	0.981678	3.05662	9.68361	0.447752	2.15425	25.7483	0.00099418	1.92602	0.606442	0.0732626	11.6173	0.272923	0.285648	0.435092	0.232237	0.326688	1.0843	0.239423	0.85882	0.293724	0.617755	1.04919	0.155043	0.176389	0.48212	0.101211	0.330193	1.91053	0.992514	0.914703	0.834743
1414	GF	MAS	95.5882	0.722938	1.18121	1.1448	0.758803	0.742626	0.0494681	2.38128	1.75129	0.139913	0.158026	0.626032	0.178258	0.971823	1.34692	0.34661	1.55848	2.13481	7.05746	0.391973	1.68412	18.9784	0.000772144	1.68115	0.477175	0.0601786	4.2509	0.503863	0.468255	0.760483	0.353758	0.521845	0.729635	0.389169	1.43827	0.550334	0.984407	1.8652	0.121198	0.125231	0.350767	0.0618409	0.251198	1.31317	0.787538	0.750109	0.656699
1419	GF	MAS		1.57165	0.0774498	0.0827272	0.0624206	0.0612799	0.00441996	5.84264	4.41177	0.0806858	0.14855	0.461204	0.110886	0.0352543	0.0520017	0.0159416	0.0755111	4.39722	8.47256	0.509749	1.91776	22.8368	0.000910795	2.16232	0.713902	0.0853324	13.0838	0.109672	0.0741251	0.131836	0.0944177	0.19336	1.48649	0.0561789	0.185953	0.0650741	0.173802	0.252172	0.12029	0.123502	0.290557	0.0613898	0.216272	0.959708	0.589294	0.519377	0.494121
1420	GF	MAS	52.5529	2.08155	0.144197	0.137388	0.138861	0.118166	0.00674104	7.40622	4.5404	0.158249	0.269764	0.856237	0.320253	0.058825	0.0947674	0.0337033	0.126793	4.97525	9.93453	1.28579	2.19476	26.3708	0.00121879	1.91537	0.750723	0.101245	11.3814	0.183794	0.130001	0.199409	0.115657	0.263779	2.04468	0.114374	0.338766	0.124611	0.346092	0.452227	0.152707	0.156224	0.412802	0.096681	0.287722	1.37566	0.693459	0.684975	0.593719
1386	GF	FAS	56.1571	1.27805	0.125345	0.129486	0.0889774	0.0902051	0.00558957	6.32834	5.89846	0.1184	0.20095	0.563341	0.200975	0.0702805	0.111688	0.0234844	0.125976	4.7039	5.95169	0.664001	1.4077	16.9773	0.0009089	1.74446	0.636782	0.07218	11.4557	0.0728097	0.0436624	0.0741946	0.0427382	0.0938143	1.18231	0.0822584	0.253442	0.0919586	0.209192	0.328128	0.226934	0.169733	0.396156	0.0829002	0.193128	1.04289	0.623225	0.575868	0.544092
1372	GF	FAS	98.0384	0.623761	0.46225	0.489612	0.313301	0.297571	0.0188879	3.82633	2.99712	0.0891076	0.157852	0.423928	0.124224	0.311788	0.497236	0.166422	0.49124	3.39583	9.59734	0.273607	2.27277	27.1616	0.000873707	1.30761	0.391362	0.0538231	8.00956	0.281676	0.256355	0.400653	0.228851	0.357093	0.578951	0.125768	0.466242	0.179342	0.335439	0.589302	0.156647	0.0746681	0.214229	0.034947	0.167705	0.820707	0.477424	0.454163	0.423671
1426	GF	MAS	93.0332	1.42938	0.0978101	0.108369	0.0769163	0.0821694	0.00401717	6.60433	4.67398	0.148053	0.254431	0.805881	0.254174	0.0127256	0.0249443	0.00304958	0.0230401	6.08735	17.7964	1.00191	4.45403	50.1367	0.00183012	3.36881	1.20616	0.162103	8.68232	0.1004	0.071306	0.123926	0.0755995	0.147117	1.31594	0.102984	0.229906	0.122706	0.290576	0.452735	0.113714	0.127552	0.368931	0.0823066	0.311961	1.4465	0.824725	0.778931	0.711046
1349	GF	FAS	90.174	1.2749	0.172593	0.176336	0.130207	0.127718	0.00814171	6.78725	4.96238	0.0808952	0.144811	0.449692	0.15336	0.105817	0.141999	0.049813	0.20388	4.9456	8.01183	0.798886	1.87214	21.669	0.000838215	2.18457	0.875645	0.103969	11.735	0.139247	0.083285	0.155419	0.0976163	0.200681	1.25299	0.065647	0.213254	0.0777775	0.177648	0.314018	0.148895	0.0980164	0.310307	0.0642249	0.183911	0.889558	0.506814	0.482637	0.439704
1430	GF	MAS	97.0486	1.6466	0.03563	0.0401581	0.0332733	0.035711	0.000886142	8.90314	5.76029	0.100135	0.137169	0.451474	0.170434	0.0127105	0.0294047	0.00304958	0.0259082	6.05614	10.7334	0.944098	2.45414	30.8177	0.00232786	2.80574	1.19316	0.163348	14.9923	0.0687415	0.0450842	0.0670563	0.0761338	0.195916	1.54998	0.0373981	0.0821718	0.0436306	0.105682	0.156893	0.138197	0.0786317	0.351174	0.0799623	0.188579	0.742507	0.42675	0.399024	0.363966
1345	GF	FAS	53.6417	0.262291	0.0355626	0.0328265	0.0238116	0.027223	0.00236892	2.74122	1.96574	0.0284629	0.0430489	0.135529	0.0381624	0.0155088	0.0213263	0.00609917	0.0261213	1.84885	4.10044	0.118063	1.00438	12.0616	0.00041574	0.860521	0.256584	0.0317839	6.54492	0.0305702	0.024698	0.0371985	0.0263148	0.0590407	0.236841	0.0230506	0.0674399	0.0258588	0.0669189	0.0912463	0.0768591	0.0205248	0.0648733	0.0109058	0.0468099	0.240267	0.125277	0.115863	0.110256
1431	GF	MAS	90.1525	0.820164	0.428171	0.457234	0.301212	0.284651	0.0197323	3.45388	2.52526	0.10256	0.155838	0.578516	0.141694	0.331249	0.394315	0.162975	0.509314	4.01455	11.0479	0.580543	2.74314	31.3087	0.00108367	2.88027	1.05627	0.109077	11.6341	0.24405	0.200581	0.354497	0.174599	0.255742	0.743067	0.159662	0.394019	0.184108	0.402601	0.642054	0.10844	0.0899258	0.288243	0.060761	0.240543	1.14309	0.726025	0.705919	0.628315
1397	GF	FAS	61.5703	1.01392	0.115765	0.115951	0.0926992	0.0904595	0.00363791	4.94118	3.80098	0.147524	0.196572	0.640533	0.260025	0.0573197	0.0716885	0.0301158	0.0873578	3.77098	14.406	0.415584	3.60328	40.9327	0.000832178	1.91064	0.676995	0.083609	17.1197	0.0990549	0.0444487	0.0813556	0.0562991	0.114695	0.93854	0.078909	0.257411	0.0997381	0.254555	0.3844	0.158434	0.168632	0.359463	0.0788343	0.290476	1.41345	0.842655	0.749737	0.701587
1435	GF	MAS	100	1.27339	0.0312251	0.0287111	0.0215734	0.0264874	0.00217455	5.55652	4.66344	0.09442	0.137939	0.419622	0.147187	0.00419059	0.0125741	0.00728701	0.00788594	6.45885	18.1174	1.32	4.51722	48.9094	0.000173617	2.66352	0.798016	0.101915	12.3876	0.056597	0.0213432	0.0402367	0.036757	0.0879054	1.22427	0.0401153	0.119994	0.0424004	0.115901	0.16795	0.132744	0.100806	0.270453	0.0547403	0.158959	0.843343	0.46647	0.445826	0.401465
1383	GF	FAS	83.2397	0.544591	0.664124	0.595756	0.410056	0.318813	0.0244311	1.87377	1.97249	0.102531	0.142121	0.401631	0.113732	0.461378	0.760843	0.152352	0.774602	2.13435	9.68243	0.253415	2.32281	25.0554	0.000434916	1.02701	0.297195	0.0321028	7.03428	0.458344	0.376483	0.68786	0.322721	0.412346	0.499529	0.219109	0.814856	0.291107	0.536683	1.04144	0.141779	0.0933899	0.259283	0.0372981	0.130459	0.675288	0.485285	0.480644	0.425782
1438	GF	MAS	95.9498	0.696624	0.0498105	0.049067	0.0355584	0.0389751	0.00251238	3.47072	2.99814	0.0785913	0.137266	0.385608	0.145902	0.00751395	0.0140615	0.010455	0.01393	3.20645	4.63253	0.475915	1.10409	12.0855	0.000494689	1.36822	0.448413	0.0533524	9.54298	0.0512685	0.0295544	0.053345	0.0320555	0.0703156	0.702042	0.0669199	0.173016	0.0588708	0.16172	0.215066	0.121541	0.0913561	0.215481	0.0497139	0.143174	0.600931	0.461378	0.427372	0.395737
1302	GF	FAS	89.3608	0.642599	1.12159	1.12058	0.802444	0.714996	0.0521088	3.11443	2.30822	0.160635	0.203286	0.720404	0.188314	0.886163	1.39926	0.335151	1.388	2.62681	8.95442	0.313249	2.08517	21.4723	0.00131404	1.2661	0.447498	0.0551625	9.69654	0.511563	0.50999	0.843466	0.364131	0.53438	0.592015	0.255577	0.985744	0.373593	0.69101	1.28838	0.201727	0.17769	0.392906	0.0743126	0.273682	1.27505	0.838133	0.805058	0.729798
1530	GF	FAS	98.7625	1.66462	0.199972	0.235168	0.159082	0.141616	0.0118051	7.04615	4.6905	0.12341	0.227339	0.634459	0.173513	0.134574	0.20793	0.0811057	0.220294	5.26058	18.3208	0.614334	4.44235	51.3428	0.00241053	4.01841	1.42796	0.183383	13.2962	0.239242	0.205768	0.349367	0.180703	0.323293	1.583	0.0842098	0.329204	0.121908	0.266833	0.433905	0.150899	0.170609	0.357603	0.0827372	0.246353	1.12742	0.636632	0.617278	0.556706
1446	GF	MAS		1.43128	0.0738067	0.0795128	0.0590488	0.0679467	0.00496763	8.25057	5.55481	0.169614	0.244265	0.75208	0.292786	0.0325202	0.0476073	0.0190701	0.0615427	4.88688	10.6109	0.851245	2.53168	30.7973	0.00130522	2.56277	0.881186	0.108774	14.8376	0.0733516	0.0409666	0.0755489	0.0552988	0.0963383	1.36853	0.0715196	0.179584	0.06659	0.174492	0.242204	0.208524	0.118414	0.40981	0.0971825	0.255074	1.35478	0.735248	0.699369	0.639191
1454	GF	MAS	96.9848	1.21422	0.0493964	0.044803	0.036852	0.0381934	0.00156975	5.65596	3.8727	0.102788	0.151836	0.427798	0.138275	0.013835	0.0206065	0.00304958	0.0248958	6.16013	12.1149	0.998227	2.86301	33.7777	0.000988313	2.05107	0.644106	0.0832772	8.22509	0.0770088	0.0497743	0.0700803	0.0845691	0.158922	1.13393	0.0534023	0.148079	0.0559791	0.169461	0.192622	0.092752	0.0913907	0.2178	0.0465164	0.131155	0.639668	0.41113	0.383639	0.350699
1307	GF	FAS	97.5044	0.568408	0.858409	0.885147	0.598677	0.515794	0.0356281	2.40989	2.00278	0.122592	0.202018	0.632257	0.196491	0.687187	1.13245	0.274144	1.12248	1.90976	13.01	0.35957	2.83889	29.302	0.000701504	1.341	0.433998	0.0544607	12.0076	0.508639	0.505387	0.83037	0.356885	0.475209	0.590995	0.232595	0.890446	0.318918	0.522131	1.15762	0.17743	0.168278	0.358302	0.0655055	0.24379	1.42452	0.730342	0.66507	0.626983
1371	GF	FAS	79.8564	0.476849	0.0569212	0.0637882	0.0378821	0.0535227	0.00174408	2.6029	2.07124	0.0779085	0.15538	0.390461	0.148733	0.0109246	0.0147941	0.00304958	0.015666	2.04282	3.3117	0.202458	0.740775	8.78539	0.000542085	0.871925	0.283606	0.0327696	7.37852	0.0564271	0.0253663	0.0505557	0.0327083	0.0576217	0.438685	0.0487401	0.120593	0.0498857	0.111854	0.193242	0.11543	0.0721042	0.203084	0.0383108	0.122937	0.775864	0.451301	0.429758	0.396607
1458	GF	MAS	87.2656	0.956898	0.0551209	0.0514196	0.0458094	0.0475189	0.0014946	3.5114	2.82063	0.116001	0.21214	0.479233	0.195517	0.00799154	0.0123243	0.00304958	0.0132614	2.81389	12.4043	0.487205	3.07041	34.2004	0.000347233	1.17658	0.421575	0.0604126	9.71155	0.0521848	0.0248103	0.040464	0.0344051	0.062377	0.985476	0.0543984	0.153136	0.0543119	0.148712	0.1967	0.138951	0.116714	0.290569	0.0594028	0.162174	0.65574	0.530205	0.494067	0.456893
1462	GF	MAS		1.1281	0.200416	0.188239	0.134038	0.136296	0.00878798	5.39019	3.94557	0.166818	0.220197	0.719027	0.285886	0.126723	0.193598	0.0690926	0.246102	5.17403	15.2442	0.839271	3.63454	42.7724	0.00136506	2.03331	0.721125	0.0867001	9.69842	0.143998	0.118352	0.197746	0.102605	0.193932	1.11673	0.0994907	0.319164	0.115265	0.276015	0.42161	0.124534	0.0961579	0.304735	0.0724042	0.214519	1.00244	0.604702	0.559954	0.517376
1338	GF	FAS	90.0077	2.04527	0.0362577	0.042058	0.0315378	0.0321344	0.00185713	9.76406	5.62007	0.12188	0.167457	0.587011	0.231464	0.00443101	0.0123104	0.0114794	0.00806196	6.20513	10.8882	0.949761	2.503	29.7165	0.00178011	2.95995	1.0771	0.134463	12.6676	0.0610439	0.0294331	0.0448831	0.0365713	0.113391	1.82278	0.0407598	0.0983126	0.0408413	0.133685	0.137527	0.178195	0.105612	0.365281	0.08567	0.188241	0.743636	0.452196	0.436487	0.392576
1490	GF	MAS	87.7568	1.51487	0.0991979	0.0945779	0.0711912	0.0604857	0.00508008	7.50966	5.04401	0.0853817	0.165636	0.536644	0.149608	0.0643011	0.101451	0.0273699	0.126585	5.72322	10.8827	1.08313	2.4156	29.2908	0.00105857	2.89611	1.12824	0.116926	9.31365	0.121764	0.0932393	0.152325	0.117795	0.23677	1.3362	0.0624443	0.202824	0.0811641	0.188693	0.270012	0.108149	0.0681559	0.290377	0.0619237	0.176957	1.11436	0.532133	0.487039	0.451388
1352	GF	FAS	99.1298	1.38556	0.106462	0.107684	0.079823	0.0728306	0.00420121	6.25572	4.45557	0.0961995	0.188245	0.5348	0.137566	0.062003	0.0939294	0.0360128	0.103855	4.10818	16.3248	0.757103	3.82716	39.789	0.000570771	1.93773	0.715458	0.0896451	10.8577	0.121809	0.0993356	0.162909	0.0884512	0.18224	1.3282	0.0562795	0.200817	0.0741207	0.162297	0.265892	0.165582	0.106017	0.344333	0.0746709	0.210634	1.17835	0.550631	0.51286	0.488245
1493	GF	MAS	82.8466	1.1619	0.0681997	0.0755473	0.0520574	0.0575638	0.0038793	4.64336	3.59179	0.0732434	0.121851	0.37951	0.0858081	0.0314489	0.0488696	0.00304958	0.0489896	3.64209	7.95154	0.467025	1.86954	21.2809	0.00111612	1.57508	0.501337	0.0707341	10.0721	0.088756	0.0594112	0.0943538	0.0785787	0.138213	1.0675	0.054181	0.141318	0.0538133	0.115817	0.181536	0.130052	0.0856327	0.280399	0.049199	0.11938	0.488019	0.398389	0.374374	0.353086
1380	GF	FAS	99.6269	0.800566	0.636518	0.607107	0.47558	0.387765	0.0257965	5.0908	3.98574	0.136547	0.258445	0.693921	0.191735	0.456919	0.684756	0.149273	0.736462	4.40994	8.74956	0.41223	2.02597	20.7401	0.000633078	1.18431	0.370064	0.0552355	8.23663	0.392387	0.349832	0.556226	0.278984	0.381061	0.773425	0.213004	0.751461	0.260277	0.607348	0.951585	0.134309	0.0789733	0.284821	0.0497403	0.231467	1.11402	0.689833	0.662766	0.596577
1496	GF	MAS	83.3218	1.36068	0.136679	0.124837	0.107879	0.0824508	0.00626739	5.26698	4.12333	0.125218	0.165166	0.520848	0.165534	0.0807386	0.112308	0.0451564	0.146993	5.25793	24.6754	1.09579	5.91397	66.8998	0.001026	1.85986	0.681371	0.0982532	9.26449	0.170391	0.13534	0.219645	0.164657	0.245293	1.43116	0.0860628	0.233532	0.0903494	0.242436	0.346431	0.128589	0.0666437	0.218735	0.04217	0.145588	0.770484	0.441471	0.412522	0.38523
1350	GF	FAS	100	0.826831	0.821481	0.898279	0.601029	0.513688	0.0399651	3.65282	3.12627	0.141111	0.199602	0.695213	0.199348	0.870246	0.917111	0.349035	1.32955	1.63705	11.227	0.137057	2.61829	26.1911	0.000838351	1.49167	0.514422	0.0620444	16.9042	0.383043	0.356824	0.595211	0.261672	0.359214	0.782535	0.218809	0.751549	0.289867	0.54738	1.0362	0.116171	0.152034	0.450618	0.0841805	0.265611	1.87026	0.990665	0.95585	0.860702
1497	GF	MAS	72.9102	0.531239	1.4292	1.34956	0.967924	0.889232	0.0486399	2.40697	1.9216	0.17281	0.242959	0.760251	0.210052	1.20581	1.41562	0.438473	1.85743	2.6778	10.4618	0.458363	2.41101	24.6926	0.000522877	1.39867	0.422479	0.0862771	6.28495	0.671974	0.632052	1.03411	0.499112	0.638132	0.514776	0.475263	1.07517	0.519415	1.07741	1.86137	0.116072	0.119436	0.371279	0.0627078	0.281648	1.18926	0.845222	0.827159	0.740468
1385	GF	FAS	88.6601	1.68494	0.08675	0.0876792	0.0719992	0.0579741	0.00418172	5.24266	3.94549	0.160702	0.259649	0.71959	0.256865	0.0314881	0.0637246	0.0367419	0.0544476	4.71636	9.48456	0.581633	2.29442	25.3286	0.00111185	1.94622	0.665041	0.0852031	10.9001	0.0607436	0.051694	0.0712266	0.0440707	0.0970582	1.66351	0.0838784	0.271003	0.0957602	0.214335	0.350985	0.149867	0.175552	0.426666	0.0852849	0.218716	1.09265	0.725181	0.672067	0.618258
1001	Langley	FAS	100	1.88691	0.161509	0.169932	0.186242	0.144379	0.00993074	11.3593	4.87181	0.272635	0.298593	1.08293	0.415096	0.114673	0.131964	0.0721537	0.184027	7.37738	39.4663	0.551338	8.56239	96.5952	0.00393955	3.41651	1.27726	0.219188	21.3436	0.154894	0.143382	0.214473	0.15618	0.397541	1.84535	0.156934	0.385488	0.149483	0.488363	0.526684	0.140862	0.128363	0.423024	0.120014	0.549942	1.9522	0.775652	0.78686	0.698184
1005	Langley	FAS	98.0769	1.70672	0.384276	0.366587	0.40195	0.314569	0.0221208	6.7637	3.59815	0.201618	0.171048	0.733826	0.256709	0.303663	0.444693	0.198059	0.537926	5.20915	35.2105	1.08771	7.81902	78.0723	0.00334325	2.48783	1.06356	0.189311	17.1401	0.209203	0.205686	0.306317	0.181071	0.392109	1.45692	0.201571	0.591494	0.218067	0.663185	0.725255	0.166512	0.0857966	0.311999	0.0796728	0.371535	1.12931	0.600929	0.600225	0.522184
1008	Langley	FAS	100	0.752909	0.94846	0.960024	0.855818	0.631749	0.0488946	3.42996	2.15118	0.161393	0.22166	0.679953	0.251537	0.904276	1.15669	0.367824	1.35464	3.21459	6.43142	0.358681	1.49436	13.83	0.00132653	1.46288	0.465883	0.0792387	6.8004	0.464376	0.491579	0.68364	0.368287	0.607606	0.650564	0.281905	0.924172	0.329383	0.827601	1.19146	0.132841	0.0932387	0.307582	0.0668498	0.305837	1.26523	0.657166	0.633744	0.572696
1009	Langley	FAS	84.224	1.72828	0.517254	0.516757	0.595474	0.409758	0.0309216	4.87806	2.80908	0.233019	0.292954	1.02213	0.466831	0.385224	0.688749	0.19271	0.782221	2.71303	7.18831	0.718748	1.61498	15.244	0.00164183	1.56457	0.66139	0.119934	8.11531	0.282444	0.299594	0.407355	0.206552	0.382557	1.57527	0.277845	0.906444	0.304803	0.976132	1.11205	0.158061	0.122018	0.424201	0.110437	0.379448	1.48205	0.790158	0.764642	0.657532
1011	Langley	FAS		1.65554	0.0991516	0.0975327	0.0958966	0.0827396	0.00501222	11.9382	5.74709	0.169842	0.230021	0.749518	0.289159	0.049954	0.0571015	0.031079	0.072778	5.2567	25.7645	1.16166	5.40834	61.3469	0.00307938	3.98338	1.3247	0.199203	13.7894	0.111434	0.0801799	0.114296	0.120303	0.323727	1.62575	0.0961956	0.274617	0.0964332	0.395863	0.345411	0.171883	0.10478	0.32503	0.0871214	0.433769	2.19171	0.796441	0.78531	0.723936
1012	Langley	FAS	100	2.04098	0.0498226	0.0495749	0.0506079	0.0433547	0.00239669	8.90845	4.88561	0.154208	0.212236	0.814458	0.312568	0.0102963	0.0205967	0.00266754	0.0249744	7.88746	30.9982	1.11629	7.34113	69.1286	0.00253804	2.90484	1.38213	0.208157	19.8181	0.0861242	0.066495	0.0912095	0.0690805	0.175935	1.68045	0.0731037	0.214997	0.0815123	0.24019	0.275964	0.140965	0.0707731	0.355003	0.0907613	0.362281	1.25553	0.694044	0.651496	0.593123
1015	Langley	FAS	76.0862	2.08823	0.0805798	0.066581	0.0654624	0.0592764	0.00403212	6.54118	4.17314	0.124803	0.189556	0.601088	0.221234	0.033358	0.0534974	0.030623	0.0684291	3.69994	18.9807	0.917159	4.49961	43.0155	0.00192282	2.34909	1.0182	0.169268	11.6958	0.0654344	0.0517188	0.0821764	0.079509	0.161933	1.88345	0.0821221	0.289728	0.109864	0.290719	0.392271	0.161785	0.0881719	0.331124	0.083021	0.277112	0.917951	0.556545	0.538982	0.47661
1016	Langley	FAS	82.2448	1.14016	0.93624	0.918293	0.806508	0.634997	0.0496496	3.65664	2.29554	0.230689	0.262091	0.98476	0.330715	0.772737	0.928876	0.304144	1.11708	2.39934	14.6649	0.454765	3.33249	32.2039	0.000107091	1.96575	0.666793	0.112257	11.514	0.517667	0.529591	0.820673	0.402877	0.697519	0.932254	0.329002	1.13277	0.412196	1.04172	1.49481	0.1424	0.130834	0.391263	0.0870671	0.400564	1.75806	0.874957	0.850164	0.754721
1017	Langley	FAS	86.2634	0.679412	1.40396	1.38628	1.14457	0.902403	0.0626957	2.12875	1.57069	0.216799	0.25076	0.812893	0.273744	1.16718	2.09054	0.417945	1.79375	1.64305	3.79563	0.350388	0.862334	7.32669	0.000107091	1.10414	0.342491	0.0523059	5.23806	0.748286	0.796747	1.18579	0.569023	0.799174	0.579929	0.424567	1.61577	0.541072	1.20589	2.00772	0.069793	0.0801187	0.355452	0.072017	0.34298	1.37844	0.825015	0.805442	0.733502
1018	Langley	FAS	79.4158	1.39476	0.105458	0.0921709	0.0882293	0.0802674	0.00447239	4.12452	2.85996	0.0808265	0.155821	0.49795	0.125627	0.0391587	0.0578343	0.0201227	0.0767196	3.74499	2.71747	0.488157	0.612359	5.67807	0.00155696	1.58001	0.566961	0.097712	8.88751	0.134874	0.109674	0.163203	0.0866433	0.174099	1.22801	0.0925945	0.278873	0.0997425	0.300514	0.359964	0.127184	0.0902084	0.256843	0.0680858	0.213421	0.756552	0.472266	0.470178	0.416032
1021	Langley	FAS	48.4133	1.73896	0.0554734	0.0514763	0.052075	0.0444436	0.00383429	7.5259	4.64419	0.158364	0.221476	0.609885	0.218795	0.0360244	0.0499938	0.0228517	0.0619916	5.90463	21.1552	0.932791	5.2037	47.8995	0.00204734	2.42248	1.09115	0.157394	20.1461	0.0694601	0.0532114	0.0776997	0.0554918	0.109452	1.51542	0.052681	0.161369	0.0591687	0.17715	0.222084	0.129775	0.0605313	0.302699	0.0754481	0.237327	1.11856	0.513957	0.479993	0.446917
1022	Langley	FAS	97.9839	0.31983	1.35656	1.22777	0.983401	0.814603	0.0619671	1.84006	1.12396	0.172054	0.231102	0.567621	0.211897	1.46925	1.47054	0.593202	1.65204	1.41316	5.55901	0.200349	1.24367	13.323	0.000107091	1.19868	0.313324	0.0443192	5.28589	0.548346	0.575975	0.775862	0.440117	0.961576	0.317981	0.374195	1.27748	0.441918	1.17339	1.59253	0.147887	0.0903262	0.292928	0.0612292	0.252103	1.65998	0.73491	0.660754	0.628601
1023	Langley	FAS	79.1619	1.19493	1.42352	1.43156	1.40943	1.09213	0.0848468	6.30585	3.60985	0.264692	0.287738	1.00329	0.480481	1.04189	1.47809	0.47738	1.88561	3.99159	4.28753	0.593848	1.0375	9.27255	0.00203169	1.58535	0.548076	0.0910904	7.41964	0.663286	0.736824	0.970173	0.507313	0.919849	1.09794	0.358121	1.26719	0.474266	1.10073	1.65801	0.169615	0.147919	0.448096	0.109347	0.472631	1.5358	0.959545	0.892315	0.796671
1026	Langley	FAS	45.7587	2.34923	0.0901766	0.0807612	0.0829375	0.0829357	0.00297599	8.41527	4.51322	0.155551	0.228552	0.782845	0.270752	0.0211905	0.0383455	0.00266754	0.0367171	5.76846	15.1833	0.764675	3.37911	35.2515	0.00287507	3.57437	1.43286	0.226223	12.3729	0.11531	0.0978169	0.148691	0.106845	0.242694	2.06044	0.12416	0.353388	0.125442	0.404498	0.442976	0.156171	0.126186	0.361247	0.0903349	0.350919	1.47557	0.731402	0.702174	0.629818
1027	Langley	FAS	37.6394	1.87972	0.0500381	0.042636	0.0415165	0.0421916	0.00301335	5.85364	3.27235	0.116559	0.189366	0.642822	0.221196	0.00860028	0.0249211	0.00266754	0.0184301	4.45207	6.88991	0.863044	1.58148	16.454	0.00148048	2.57647	0.916023	0.134157	9.16955	0.0551713	0.0257242	0.0397155	0.0312995	0.0832433	1.73598	0.0671227	0.182449	0.0661945	0.192176	0.238294	0.16558	0.0920754	0.352255	0.0887192	0.268446	1.27096	0.625984	0.586828	0.540474
1028	Langley	FAS	32.7358	1.89315	0.0895225	0.07731	0.0771962	0.0652279	0.00568893	11.8385	6.19181	0.224415	0.275452	0.949689	0.346644	0.0272664	0.0358827	0.0333641	0.0454327	7.28257	20.5448	0.965241	4.66034	52.7563	0.00330942	3.96178	1.46206	0.248814	23.7609	0.0857618	0.0689805	0.0833714	0.0692332	0.143234	1.8726	0.155158	0.414423	0.14602	0.541614	0.515673	0.130234	0.126509	0.36967	0.0992914	0.546003	1.83363	0.98002	0.899378	0.861568
1030	Langley	FAS		2.48401	0.104095	0.103619	0.106422	0.0849383	0.00599516	8.44203	4.34592	0.175995	0.20781	0.748603	0.270643	0.0627939	0.0861876	0.0445054	0.0907648	5.03625	11.6212	0.66603	2.59296	21.5122	0.00348614	3.47155	1.21621	0.183127	9.6793	0.128135	0.109017	0.167319	0.0960411	0.23674	2.2368	0.131441	0.358912	0.128863	0.549727	0.453464	0.142801	0.106362	0.360542	0.093942	0.290804	1.45456	0.600797	0.591848	0.544138
1032	Langley	FAS	96.875	1.31958	0.883548	0.966039	0.829514	0.65715	0.0508457	3.60112	2.24669	0.153858	0.160626	0.606869	0.206502	0.990009	1.32584	0.453111	1.54872	3.16592	4.42515	0.354185	1.07527	9.35585	0.00202949	1.78394	0.605212	0.103797	5.87354	0.378129	0.402058	0.630947	0.288616	0.541563	1.18727	0.33268	1.18799	0.43144	0.964248	1.52128	0.177882	0.104717	0.339194	0.0758258	0.308386	1.60224	0.696917	0.665153	0.608122
1033	Langley	FAS	71.2707	2.29185	0.107934	0.108995	0.120835	0.102453	0.00393334	8.15399	4.32541	0.170055	0.251877	0.906039	0.308024	0.0107711	0.0174675	0.00266754	0.0209145	5.70198	14.8257	1.02115	3.44678	34.3523	0.0018783	1.75812	0.648805	0.135958	14.2806	0.116784	0.0656442	0.109297	0.0854624	0.177544	2.02358	0.117938	0.349405	0.119959	0.434928	0.451791	0.12021	0.100346	0.418175	0.113288	0.461209	1.48122	0.892612	0.818207	0.748546
1034	Langley	FAS	42.1928	0.949174	0.887402	0.873395	0.833588	0.629004	0.0488755	4.48844	2.46882	0.175374	0.224518	0.698976	0.296136	0.981404	1.18755	0.432064	1.24775	2.70742	5.45354	0.381893	1.26738	13.4573	0.00146917	2.06253	0.659076	0.100625	7.87684	0.543332	0.573396	0.787033	0.395338	0.776052	0.932662	0.376236	1.14368	0.423204	1.26216	1.46761	0.164234	0.0870217	0.346133	0.0715573	0.34537	1.52259	0.696021	0.675271	0.605195
1036	Langley	FAS	100	1.41455	1.3528	1.31846	1.42475	0.937856	0.0861598	5.76896	3.12489	0.273576	0.289461	1.10135	0.397446	1.44522	1.47783	0.706852	2.19023	3.86562	4.6781	0.733518	1.10668	11.0128	0.000107091	1.55552	0.561399	0.11406	6.96923	0.732996	0.814036	1.10983	0.532085	1.07037	1.26976	0.437301	1.33033	0.483	1.52173	1.77884	0.211389	0.188911	0.428898	0.0957091	0.394771	1.7635	0.868727	0.867097	0.764344
1037	Langley	FAS	98.9378	1.35328	0.837572	0.818554	0.764114	0.596948	0.0429959	3.33772	2.15937	0.198308	0.253106	0.894746	0.29137	0.685691	1.07865	0.351702	1.08784	3.26181	3.05626	0.507368	0.735478	6.52954	0.000107091	1.54061	0.55758	0.0836711	5.84664	0.476297	0.465565	0.696721	0.359719	0.557953	1.09929	0.414112	1.34105	0.480971	1.1007	1.73056	0.193275	0.0782401	0.395331	0.0819384	0.331751	1.52663	0.741344	0.758977	0.649189
1038	Langley	FAS	75.5926	2.11353	0.0889978	0.090609	0.108214	0.0828247	0.00537586	11.5961	5.74052	0.24967	0.301714	1.12542	0.476658	0.00891711	0.0208827	0.00266754	0.0226779	5.10475	32.4618	1.01976	7.64145	74.3125	0.00261703	2.82044	1.12389	0.225118	13.4858	0.128112	0.0916409	0.133269	0.110339	0.26652	1.94586	0.150415	0.367725	0.166403	0.550529	0.585442	0.228117	0.107704	0.476708	0.12937	0.482612	1.97365	0.90204	0.837977	0.785783
1040	Langley	FAS	92.195	3.60988	1.2851	1.20666	1.73113	1.11874	0.096419	15.7445	6.42276	0.37365	0.463198	1.67818	0.730579	0.762734	1.00157	0.484394	1.40499	12.9588	7.02443	1.35315	1.67449	16.0911	0.00620911	3.40581	1.66031	0.353259	15.1659	0.829648	0.776355	1.0692	0.536575	1.62392	3.75412	0.532674	1.61719	0.609093	1.96454	2.0519	0.261967	0.210152	0.699978	0.219469	1.0854	3.53279	1.53033	1.53789	1.31253
1042	Langley	FAS	97.2893	0.472765	1.46035	1.34917	1.14441	0.875092	0.0684995	1.22658	0.941842	0.149938	0.197526	0.632369	0.205273	1.39094	1.62027	0.555993	2.06569	1.08702	1.86941	0.189559	0.418651	3.49926	0.000107091	1.08241	0.313018	0.0505245	3.99961	0.674242	0.886286	1.3302	0.62474	0.837725	0.458252	0.498713	1.69801	0.575568	1.27778	2.17413	0.167749	0.0664476	0.318088	0.0679429	0.306021	1.1992	0.747474	0.728893	0.632906
1044	Langley	FAS	53.6595	2.17798	0.105947	0.105393	0.107475	0.0891558	0.00660458	10.4007	5.05114	0.159529	0.218301	0.693614	0.182875	0.0811334	0.108846	0.0441888	0.124668	5.46685	11.4737	0.530538	2.64111	32.093	0.000107091	2.53364	1.00545	0.133385	12.1713	0.0945236	0.0876012	0.115643	0.078572	0.209554	1.80687	0.131997	0.255273	0.101592	0.382891	0.350601	0.189606	0.111809	0.331559	0.0775428	0.257622	1.14514	0.529739	0.55813	0.487453
1045	Langley	FAS	88.6522	1.72579	0.0987835	0.0873192	0.0857382	0.0702839	0.00546851	7.3839	3.82257	0.213677	0.211498	0.877704	0.383512	0.0294027	0.0486457	0.00266754	0.0453428	4.47619	18.059	0.669781	4.01817	52.2913	0.00214803	3.43838	1.12214	0.161834	12.2088	0.101794	0.0948705	0.136014	0.0890096	0.19797	1.38145	0.136765	0.32208	0.127995	0.481513	0.448527	0.14609	0.103651	0.34602	0.0950667	0.370921	1.7503	0.69206	0.713552	0.643077
1046	Langley	FAS	58.8436	1.84454	0.087791	0.0887236	0.0924204	0.0836355	0.0038423	6.15763	3.53209	0.187189	0.252793	0.968659	0.35529	0.0207735	0.0387416	0.0111119	0.0355411	5.41661	5.16776	0.878058	1.22182	11.116	0.00220506	2.41371	0.965642	0.165446	12.9057	0.125953	0.0926875	0.142809	0.0823141	0.182537	1.47072	0.121602	0.439118	0.159543	0.425426	0.558295	0.131056	0.0931198	0.431538	0.118411	0.361099	1.08092	0.705212	0.689505	0.613231
1047	Langley	FAS	61.3907	1.91738	0.0534044	0.0551746	0.0588281	0.046052	0.002456	8.13961	3.96607	0.149679	0.199574	0.579262	0.264075	0.0200521	0.0313197	0.0242785	0.0262729	6.68218	4.45731	1.00286	1.06253	9.6862	0.00342118	3.23614	1.17111	0.166751	9.16992	0.0640736	0.0449022	0.0600534	0.0440677	0.120549	1.89612	0.0645353	0.195364	0.0701075	0.278015	0.257072	0.15472	0.121823	0.304617	0.083981	0.267902	1.33089	0.489973	0.432383	0.420026
1049	Langley	FAS	82.1635	2.41987	0.0854615	0.0848384	0.0832866	0.0795852	0.00431502	11.7455	6.03038	0.27965	0.291109	1.12809	0.478928	0.0167428	0.0385001	0.00266754	0.0316239	4.19144	19.2456	1.04903	4.40671	46.786	0.00363464	3.85487	1.45256	0.238366	20.3647	0.131429	0.11197	0.165644	0.156139	0.410053	2.10429	0.139432	0.442467	0.170347	0.489817	0.589524	0.192302	0.14809	0.555413	0.144186	0.511195	1.60249	0.954239	0.890978	0.820846
1050	Langley	FAS	50.4712	1.8099	0.262946	0.268031	0.286872	0.214776	0.0150128	8.61408	3.39587	0.355313	0.351737	1.21304	0.519049	0.182715	0.214588	0.161804	0.293108	4.20136	18.5058	0.570594	4.44981	60.7284	0.00257981	2.41654	1.05678	0.166543	15.4894	0.210697	0.223811	0.308591	0.18375	0.459471	1.40259	0.281124	0.780206	0.301275	1.04451	1.07303	0.200161	0.219137	0.41724	0.116876	0.50877	2.01903	0.911	0.905765	0.818271
1051	Langley	MAS	88.6106	0.825812	1.58203	1.58423	1.42737	1.08774	0.0931483	3.7451	1.80792	0.226722	0.221897	0.844542	0.24634	1.42592	1.73217	0.709844	2.11621	1.81721	9.18336	0.418877	2.2285	23.5482	0.000107091	1.41277	0.450304	0.0876377	5.29075	0.766858	0.833967	1.14908	0.553942	1.08471	0.639668	0.569632	1.53855	0.64912	1.76889	2.21625	0.13109	0.189109	0.392536	0.0874128	0.391379	1.50474	0.741284	0.804949	0.694212
1052	Langley	MAS	64.2681	0.888039	1.38088	1.29225	1.18422	0.921073	0.0772941	3.67593	1.85017	0.171757	0.181344	0.709333	0.20042	1.3674	1.43546	0.701933	2.01211	1.61124	6.95909	0.348631	1.5912	18.6061	0.000107091	1.54711	0.536203	0.0915623	7.32656	0.552364	0.648171	0.828263	0.424468	0.788525	0.745716	0.435696	1.19304	0.511219	1.54369	1.84582	0.130674	0.0999929	0.351467	0.0760482	0.321798	1.42435	0.655445	0.715029	0.653883
1053	Langley	MAS		1.94779	0.487786	0.479067	0.492401	0.329198	0.0279245	11.7331	5.58155	0.215801	0.202223	0.7585	0.275362	0.501958	0.527802	0.25667	0.753267	7.70652	8.55024	0.944324	1.86295	23.4814	0.00187532	3.16429	0.97739	0.171912	12.3546	0.211138	0.296926	0.402912	0.225619	0.51584	1.69222	0.198837	0.414381	0.200508	0.658148	0.708889	0.18109	0.0916571	0.312434	0.0728874	0.282362	1.35651	0.591327	0.605712	0.533464
1054	Langley	MAS		1.9342	0.0317601	0.0307433	0.0324475	0.0239301	0.00280255	13.2946	6.06029	0.123988	0.150109	0.497203	0.187995	0.0159731	0.0231093	0.00266754	0.0277534	6.44303	17.6695	1.17872	4.15159	45.1701	0.00304886	3.1214	1.47143	0.226575	12.9746	0.0416058	0.0347033	0.045828	0.0357733	0.0944927	1.56079	0.0333615	0.0897831	0.0360405	0.134934	0.128179	0.162216	0.0620649	0.225957	0.0642807	0.210705	0.78974	0.325935	0.340252	0.305656
1055	Langley	MAS		0.55973	1.21792	1.16329	1.05784	0.832582	0.0660504	2.76124	1.45694	0.147489	0.186255	0.588732	0.163188	1.57014	1.23142	0.695819	1.70272	1.96919	6.22492	0.280931	1.50087	19.3239	0.000107091	1.37143	0.356553	0.0667927	6.7335	0.842069	1.03473	1.28636	0.660045	1.45293	0.456187	0.408631	1.01714	0.425231	1.29826	1.47138	0.0945979	0.124725	0.28154	0.0564797	0.301049	1.17992	0.595105	0.628956	0.565365
1056	Langley	MAS		1.72858	0.0722598	0.0667865	0.0636446	0.0597509	0.00512138	9.4289	4.66223	0.140392	0.200514	0.577965	0.224177	0.0316745	0.0358295	0.00266754	0.0488773	3.52111	11.334	0.629112	2.60201	31.1464	0.00176059	3.29257	1.10891	0.142007	7.87786	0.0614069	0.0443027	0.0607678	0.049212	0.142703	1.65829	0.0999198	0.238165	0.0867392	0.320755	0.316934	0.153352	0.110482	0.313961	0.0831583	0.253114	0.985229	0.511629	0.501177	0.483053
1057	Langley	MAS		1.26553	1.39808	1.4065	1.29825	0.898717	0.0749555	6.77801	3.7442	0.286095	0.231809	0.859567	0.359779	1.09508	1.39931	0.525784	1.67363	4.06767	10.8812	0.59325	2.54794	25.1937	0.000107091	1.93747	0.614656	0.118094	5.54294	0.544955	0.560525	0.841551	0.436428	0.866518	1.17551	0.470796	1.5984	0.575195	1.54623	2.07376	0.198237	0.164078	0.45067	0.0965561	0.394128	1.83319	0.862542	0.831206	0.75087
1058	Langley	MAS	55.1684	2.89718	0.0505808	0.0500521	0.0506789	0.045523	0.000683982	19.1873	7.94138	0.195231	0.218542	0.887527	0.293517	0.0169918	0.0272779	0.00266754	0.026953	7.41441	25.8137	1.45221	6.0858	76.33	0.0045937	4.83283	1.76068	0.252844	11.2521	0.0983309	0.0835508	0.111246	0.087413	0.314863	2.40653	0.106793	0.247029	0.107641	0.426411	0.363679	0.148003	0.101061	0.299185	0.0903571	0.37369	1.26854	0.584841	0.58534	0.525662
1059	Langley	MAS	20.2346	1.92513	0.0451121	0.0531573	0.0477788	0.047403	0.0039701	11.2553	5.34975	0.14159	0.142335	0.498937	0.232285	0.0245424	0.0516291	0.0317345	0.0387826	5.0439	21.2232	1.19277	5.05454	58.693	0.00337303	4.16105	1.5428	0.199662	13.5968	0.0714864	0.0684711	0.0974584	0.0889222	0.249228	1.84307	0.0450056	0.121782	0.0489542	0.148856	0.177362	0.122706	0.069013	0.246766	0.0610806	0.208332	0.772003	0.355903	0.344237	0.326662
1060	Langley	MAS	41.0208	2.21405	0.447951	0.437967	0.443917	0.338395	0.0292844	13.4337	6.5579	0.260288	0.217614	0.793234	0.384011	0.412496	0.499426	0.193375	0.650533	5.81578	32.4226	1.60086	7.15048	79.688	0.00404109	4.66161	1.55701	0.276655	13.5451	0.209744	0.222696	0.315618	0.165019	0.430224	2.20529	0.172718	0.451925	0.190676	0.515641	0.652616	0.202811	0.129657	0.405928	0.0988665	0.367208	1.33424	0.697762	0.667303	0.589488
1061	Langley	MAS	85.612	0.522259	1.39867	1.2927	1.22646	0.914022	0.0759294	2.95128	1.46637	0.240059	0.253547	0.756405	0.317073	1.63786	1.49616	0.654979	2.23853	1.22431	4.70461	0.310861	1.12579	13.0016	0.00114419	1.30216	0.365339	0.0624155	5.77487	0.648711	0.704311	0.960524	0.51202	1.24909	0.483634	0.398902	1.16845	0.438236	1.25814	1.56901	0.215768	0.128178	0.3281	0.0777421	0.345847	1.48866	0.665797	0.656064	0.617313
1062	Langley	MAS	30.8398	3.49724	0.193079	0.203746	0.204024	0.151976	0.0127696	25.8522	10.6702	0.259864	0.285589	0.939392	0.415598	0.114552	0.168215	0.0895643	0.18327	5.82166	26.7424	1.96452	6.58154	78.2665	0.00254946	3.92197	1.4587	0.229344	8.38937	0.103995	0.0992935	0.139004	0.095073	0.227771	2.91142	0.139472	0.409717	0.157791	0.507012	0.55344	0.169725	0.159549	0.48793	0.114355	0.344636	1.33719	0.634566	0.660422	0.592376
1063	Langley	MAS	38.3274	1.74968	0.0996547	0.101498	0.103956	0.0923997	0.000683982	10.414	4.98767	0.266687	0.263599	1.06394	0.342375	0.0367574	0.0519018	0.00266754	0.0575444	6.60602	15.3144	0.569172	3.3944	42.0222	0.00392309	4.62227	1.506	0.23086	16.7807	0.125218	0.0837692	0.123543	0.0835325	0.20549	1.58783	0.116721	0.352935	0.130258	0.424873	0.485639	0.137297	0.141014	0.429936	0.122346	0.444879	1.88523	0.800392	0.819538	0.733417
1064	Langley	MAS		1.20196	0.545397	0.523187	0.488998	0.400737	0.0304029	4.46804	2.52412	0.145014	0.169767	0.626244	0.205675	0.556664	0.605803	0.260636	0.857432	2.95956	8.94068	0.804067	2.01056	21.6289	0.00129936	2.12179	0.745938	0.105387	9.76031	0.295665	0.29332	0.437799	0.210942	0.526471	1.10709	0.161615	0.53009	0.210834	0.613096	0.743482	0.152106	0.0786	0.348295	0.0783736	0.314435	1.52727	0.673852	0.630368	0.572662
1065	Langley	MAS	61.1473	0.932572	0.789533	0.758992	0.732821	0.582141	0.0416534	5.17641	2.71557	0.169467	0.20504	0.629562	0.215091	0.676758	0.776258	0.453995	1.02707	2.53253	15.0441	0.565614	3.25598	36.1008	0.000107091	1.6169	0.650643	0.0896464	10.3307	0.440585	0.488244	0.670675	0.319339	0.710663	0.812068	0.225652	0.706591	0.26554	0.721183	0.961352	0.110819	0.0750578	0.290877	0.0699774	0.306157	1.31534	0.649796	0.638463	0.565942
1066	Langley	MAS	47.8355	1.16648	0.642187	0.657029	0.637277	0.489624	0.0379846	5.01298	2.51158	0.153234	0.180167	0.571223	0.241445	0.678714	0.731032	0.379244	0.92226	3.4579	10.1841	0.717443	2.27132	23.7032	0.00206463	2.14748	0.778148	0.112765	4.92332	0.440075	0.445824	0.673677	0.326166	0.697114	1.07915	0.246093	0.748703	0.298715	0.814701	1.03158	0.139621	0.150611	0.304226	0.0728275	0.296262	1.27243	0.624548	0.551126	0.522734
1067	Langley	MAS		0.520521	1.94065	1.93315	1.66121	1.27457	0.103467	2.59502	1.58212	0.251769	0.258396	0.932794	0.368643	2.04132	1.94033	0.766254	2.87035	1.61006	5.53887	0.36756	1.26828	10.8201	0.000107091	1.33238	0.34951	0.135731	6.61835	0.933365	1.12206	1.4899	0.751301	1.31963	0.46502	0.399929	1.31921	0.502811	1.17979	1.77174	0.17579	0.0930276	0.383292	0.0859185	0.422605	1.30527	0.958065	0.933336	0.833023
1068	Langley	MAS	32.1628	2.67766	0.0899589	0.0870044	0.0880495	0.0845559	0.00370342	13.4955	6.53365	0.231825	0.305418	1.03642	0.417867	0.0236541	0.0439038	0.00266754	0.0382628	7.05033	13.7063	1.59504	3.18199	33.7192	0.00294223	4.18116	1.5421	0.228674	16.0374	0.119221	0.0830696	0.12682	0.0889849	0.203949	2.47147	0.0762303	0.215488	0.0919791	0.250088	0.322865	0.212233	0.137221	0.489582	0.135592	0.45531	1.714	0.874676	0.843866	0.758382
1069	Langley	MAS	74.7343	0.728835	0.0827667	0.0803416	0.0747723	0.0643319	0.00372669	3.323	2.09276	0.0784124	0.141377	0.42404	0.117061	0.0248797	0.0390326	0.0150888	0.0445975	1.86132	7.83606	0.407988	1.79611	19.8631	0.000107091	0.991741	0.351112	0.0591832	6.35965	0.0494467	0.0353781	0.0568999	0.0359051	0.0742429	0.631677	0.0944639	0.193113	0.0964859	0.304202	0.34581	0.171168	0.0620517	0.20187	0.042346	0.163761	0.648615	0.423085	0.388872	0.358325
1070	Langley	MAS	86.9565	0.837462	0.939165	0.926049	0.888386	0.647964	0.0569818	3.39167	1.66792	0.179852	0.148092	0.524547	0.262416	0.777874	0.992623	0.389731	1.34389	1.69515	6.03981	0.355835	1.34152	14.077	0.000756	1.57191	0.55432	0.0826999	4.38275	0.501853	0.532709	0.767019	0.366866	0.797921	0.807786	0.296983	1.03448	0.394154	1.03152	1.43108	0.112897	0.0979782	0.28579	0.0612334	0.303426	1.43016	0.588615	0.547306	0.502634
1071	Langley	MAS	92.7701	0.949983	1.33263	1.28624	1.17692	0.93274	0.0783963	3.82376	2.0585	0.191991	0.216092	0.689508	0.246281	0.941035	1.3674	0.434215	1.38385	1.54375	8.36698	0.30945	1.94813	17.8772	0.00150554	1.95485	0.656396	0.107608	4.23332	0.601038	0.626246	0.884865	0.383275	0.775008	0.854997	0.411138	1.11669	0.468284	1.24333	1.8044	0.114815	0.0897302	0.357489	0.0793125	0.333984	1.53014	0.703729	0.687264	0.60838
1072	Langley	MAS	50.5934	3.04653	0.0690068	0.0755545	0.0762594	0.0673411	0.00367034	12.3706	6.81175	0.204161	0.294014	0.888393	0.35675	0.0107342	0.0342946	0.0123546	0.0223662	7.06984	33.3418	1.60639	7.15699	63.8885	0.00408805	5.06283	1.8031	0.282986	11.2995	0.113736	0.0797887	0.131625	0.114284	0.263479	2.79189	0.0862385	0.235297	0.0931284	0.252029	0.334958	0.170748	0.125885	0.433139	0.110209	0.357528	1.16782	0.708669	0.668079	0.600751
1075	Langley	MAS	90.6405	0.60874	1.78324	1.64621	1.56319	1.18515	0.0913136	2.29658	1.3324	0.265333	0.215914	0.748218	0.350512	1.5121	1.85367	0.727289	2.4586	1.34001	6.99843	0.318927	1.62676	14.1996	0.000107091	1.24188	0.371989	0.0718919	4.67502	0.611407	0.645527	0.965995	0.472676	0.947134	0.578295	0.532173	0.943202	0.551251	1.46727	1.99985	0.181075	0.105019	0.358847	0.0827364	0.402982	1.5794	0.840269	0.805084	0.692099
1076	Langley	MAS	59.6317	1.05045	0.959701	0.949855	0.972318	0.744709	0.0573609	4.24741	2.45381	0.190967	0.222804	0.673554	0.320383	0.584316	0.852376	0.297325	1.0375	2.65173	3.44065	0.390179	0.754019	7.46506	0.00129087	1.84437	0.620164	0.100642	10.598	0.352322	0.374708	0.525547	0.29989	0.621721	0.974332	0.279338	0.984532	0.358673	0.793668	1.23223	0.149832	0.145842	0.369852	0.0888431	0.335626	1.22511	0.703077	0.656171	0.600515
1077	Langley	MAS	54.1043	2.39249	0.0796114	0.0931449	0.088062	0.0781588	0.00552138	12.4971	7.52458	0.203031	0.246547	0.882817	0.338108	0.0238909	0.0518508	0.0247489	0.0446536	8.67011	21.9571	1.36708	4.8322	46.7711	0.00385847	4.39984	1.90974	0.299262	19.217	0.108165	0.0863284	0.127563	0.0993864	0.208042	2.01661	0.077921	0.262323	0.112813	0.269862	0.404179	0.1162	0.108463	0.435314	0.116292	0.388791	1.52756	0.738757	0.701122	0.640927
1078	Langley	MAS	97.9508	1.26695	0.0316988	0.0304115	0.03001	0.0304302	0.000683982	6.096	4.00938	0.0984962	0.206515	0.571511	0.171222	0.00277165	0.00638749	0.00266754	0.00571942	4.18071	7.32614	0.716117	1.79508	16.9605	0.00148537	2.48498	0.849354	0.144893	12.629	0.0450219	0.0146325	0.0282504	0.0414804	0.0752364	1.1807	0.0238257	0.0807392	0.0296716	0.096136	0.108664	0.121648	0.0518669	0.277753	0.0672763	0.252774	0.988257	0.566423	0.515208	0.477979
1079	Langley	MAS	62.5996	2.43309	0.0290611	0.0292025	0.0273994	0.0291944	0.00136796	10.9948	6.27988	0.118397	0.165812	0.479756	0.252483	0.00327988	0.00819121	0.00266754	0.00756034	5.96105	13.1184	1.20284	3.07515	30.1896	0.00402654	3.56162	1.53965	0.225465	13.431	0.0644447	0.0296611	0.0444387	0.0643556	0.199641	2.2048	0.0303594	0.0756003	0.0333547	0.100823	0.12553	0.15005	0.0729935	0.323398	0.0818578	0.286209	0.867342	0.507332	0.464278	0.428079
1082	Langley	MAS	67.766	0.560712	1.32722	1.23017	1.12737	0.863241	0.0649843	2.01716	1.30435	0.133359	0.226414	0.671803	0.141662	1.25194	1.50131	0.474316	1.88788	1.51003	3.57934	0.311006	0.811555	7.64196	0.000107091	1.09729	0.348029	0.0539224	4.69658	0.70531	0.817877	1.11119	0.582927	0.928309	0.515102	0.39406	1.38307	0.500082	1.14161	1.76347	0.167601	0.0994537	0.318139	0.0635395	0.295903	1.37391	0.735252	0.690174	0.628458
1084	Langley	MAS	44.1909	1.34537	0.940419	0.95458	0.995166	0.714609	0.0592954	5.28747	3.47876	0.194175	0.215679	0.81277	0.297246	0.706401	0.94229	0.312299	1.22947	5.31182	12.2059	0.830811	2.61035	25.064	0.00145156	1.73597	0.703016	0.156975	11.5779	0.618378	0.638788	0.945184	0.476484	0.825226	1.23821	0.275544	0.916499	0.336647	0.848676	1.21289	0.17174	0.169907	0.466936	0.0974563	0.423389	1.57605	0.936045	0.891106	0.782768
1085	Langley	MAS	36.2388	1.4088	0.131835	0.127234	0.132356	0.113373	0.00488837	7.01222	4.18541	0.20942	0.273615	1.04195	0.364077	0.0168502	0.0295044	0.0198389	0.03137	6.36725	7.88601	0.681069	1.81909	17.9008	0.00225514	2.59912	1.05866	0.208293	15.4643	0.162245	0.132671	0.17929	0.106827	0.217396	1.37619	0.0969864	0.344846	0.14322	0.382182	0.510422	0.156044	0.097361	0.466166	0.129044	0.491333	1.37083	0.973968	0.896263	0.821605
1088	Langley	MAS	90.9996	2.01691	0.182737	0.169824	0.218408	0.147324	0.0123657	1.79142	0.97895	0.0964465	0.107633	0.365104	0.148177	0.0768719	0.123177	0.0589929	0.151498	3.53254	0.774303	0.344303	0.173707	1.64005	0.00134507	1.10094	0.419253	0.0758945	2.42795	0.0928595	0.103111	0.148568	0.0836637	0.190044	1.69125	0.0682764	0.210002	0.0815707	0.248165	0.353095	0.161275	0.0401149	0.239753	0.0652877	0.18712	0.613913	0.341085	0.341414	0.296157
1089	Langley	MAS	71.0079	1.9722	0.107558	0.105492	0.112494	0.0921508	0.0047031	10.0394	4.97353	0.22985	0.29842	1.23661	0.318475	0.0166876	0.034981	0.010516	0.02885	5.83429	24.199	0.898194	5.49912	52.2277	0.00431472	3.93342	1.74648	0.286279	20.9826	0.111478	0.0968419	0.136969	0.0966759	0.235475	1.68902	0.138918	0.450261	0.180746	0.526114	0.608146	0.218981	0.135327	0.517122	0.13202	0.622385	1.83926	0.998082	0.978897	0.860932
1090	Langley	MAS	36.3052	2.29545	0.0704603	0.0802964	0.0871179	0.070597	0.00511911	10.1405	5.461	0.218018	0.258779	0.924245	0.376596	0.030601	0.0722848	0.034291	0.0621917	5.56799	29.0322	1.14108	6.56653	62.1289	0.00453239	4.08189	1.79401	0.300903	15.9848	0.101138	0.0833048	0.115898	0.110801	0.303805	2.11774	0.0860792	0.261058	0.0950516	0.271573	0.364235	0.12123	0.0908682	0.448654	0.125626	0.428943	1.54344	0.764168	0.728826	0.652026
1091	Langley	MAS	39.9206	0.936558	2.76252	2.49618	2.4261	1.68041	0.135844	3.01176	2.38267	0.324734	0.297083	1.12853	0.400743	2.1338	2.80451	0.732245	3.44875	2.47076	4.84685	0.534186	1.10365	8.64947	0.000107091	1.2689	0.405237	0.0626296	5.0808	1.17017	1.19047	1.7711	0.844845	1.10195	0.79336	0.669466	2.27136	0.810451	1.89299	2.93098	0.179488	0.158616	0.522734	0.0971319	0.498764	1.63753	1.20618	1.1781	1.04873
1092	Langley	MAS	28.2218	2.33686	0.128178	0.122332	0.121325	0.116957	0.00477471	9.86132	6.08675	0.219452	0.372887	1.27443	0.373788	0.0108672	0.0294663	0.00266754	0.0222924	5.91154	25.6345	1.40681	5.77624	54.3754	0.00317683	3.31722	1.37532	0.210315	13.3869	0.110755	0.0795576	0.118169	0.0774412	0.168824	2.15244	0.190307	0.528208	0.209265	0.602459	0.715852	0.189512	0.126842	0.500439	0.134044	0.482134	1.74122	0.946373	0.891282	0.795153
1094	Langley	MAS	65.4178	2.51303	0.0303537	0.0339053	0.0353171	0.0323405	0.00203604	8.49662	4.87947	0.153163	0.19471	0.671622	0.219776	0.00874359	0.0221975	0.00533509	0.0230338	4.57	19.4977	0.996925	4.42117	43.6286	0.00224283	3.44551	1.2886	0.195033	11.1632	0.0426226	0.0254998	0.0350381	0.0434882	0.125332	2.14956	0.0420418	0.10586	0.0472683	0.162124	0.188983	0.174719	0.130373	0.368471	0.0868096	0.227165	0.782604	0.472319	0.464068	0.413758
1095	Langley	MAS	92.4316	2.42613	0.05492	0.0517955	0.0515024	0.0563816	0.00319794	12.901	7.26516	0.192895	0.2577	0.901765	0.368546	0.00752492	0.0202232	0.00266754	0.0145908	6.52936	31.1644	1.75916	7.29801	69.7231	0.00479465	4.4655	1.81761	0.314755	16.5684	0.0925506	0.0524034	0.0810125	0.0938658	0.203443	2.11616	0.0769699	0.153019	0.0811448	0.239282	0.296748	0.127515	0.120165	0.4712	0.120465	0.333278	1.23401	0.621403	0.601001	0.539001
1096	Langley	MAS	54.7621	2.11267	0.096533	0.0962413	0.107904	0.0863573	0.00574111	7.95961	4.46039	0.206561	0.284067	1.01407	0.430074	0.015366	0.0345337	0.00266754	0.0294478	4.27481	14.1053	0.854391	3.01103	29.3423	0.00440356	3.1373	1.30258	0.243696	9.9666	0.0942731	0.0858511	0.113687	0.0804568	0.167337	2.00604	0.0885867	0.309392	0.119792	0.346523	0.420264	0.202295	0.0957476	0.40097	0.115191	0.440967	1.45569	0.763375	0.707985	0.639522
1097	Langley	MAS	54.143	2.51554	0.0624388	0.0619109	0.0778487	0.0547085	0.0031868	9.6671	5.88969	0.145986	0.196236	0.724689	0.311453	0.0130048	0.0249286	0.00266754	0.0290913	5.07723	14.7142	1.16994	3.1492	29.345	0.00274871	2.98359	1.22688	0.219565	11.9581	0.111247	0.0856308	0.122883	0.0915991	0.248889	2.48179	0.118721	0.307977	0.107803	0.386358	0.392231	0.13946	0.062151	0.311111	0.0748309	0.416169	1.31652	0.702458	0.690804	0.605778
1099	Langley	MAS	36.5369	1.6682	0.331344	0.368034	0.339183	0.270799	0.022006	6.94489	4.17374	0.206377	0.271291	0.962149	0.344778	0.272473	0.378353	0.135913	0.474236	3.56043	8.07345	0.616167	1.73977	16.3717	0.00296213	2.93523	1.23914	0.206614	11.2583	0.21755	0.210143	0.306109	0.166341	0.33468	1.52434	0.192915	0.590196	0.246117	0.565878	0.831463	0.100082	0.127332	0.46379	0.11715	0.425885	1.56109	0.872437	0.837735	0.743756
1100	Langley	MAS	30.5621	1.40501	0.191746	0.212022	0.210368	0.157207	0.0121455	7.00161	3.92721	0.221584	0.238453	0.819825	0.338834	0.152658	0.207189	0.0852321	0.271809	5.00444	28.1012	0.826808	6.64907	62.5659	0.00202911	2.15571	0.924481	0.162892	19.2174	0.184998	0.176105	0.254252	0.158021	0.299373	1.30564	0.128771	0.41227	0.176591	0.472822	0.589531	0.15346	0.0854254	0.400406	0.102923	0.418105	1.52803	0.759771	0.742409	0.654876
[truncated: 4 more columns]

## Sheet: F2_HB+MRM
Colony ID	Location	MAS/FAS	HB%	CTRL-SPE-AD	CTRL-SPE-AN	CTRL-SPE-DL	CTRL-SPE-IQ	Gr-ASP3-FD	Gr-ASP3-LL	Gr-ProPo-FS	Gr-ProPo-IY	Gr-ProPo-SS	Gr-ProPo-SV	Gr-ProPo-VA	HB-CBP-DI	HB-CBP-DV	HB-CBP-IS	HB-CBP-SL	HB-CoAT-FG	HB-CoAT-LG	HB-CoAT-LP	HB-CoAT-SG	HB-CoAT-TE	HB-Hyp-HT	HB-Hyp-MG	HB-OBP16-TG	HB-OBP16-TI	HB-OBP18-DG	HB-OBP18-EI	HB-OBP18-FN	HB-OBP18-IE	HB-P450-AE	HB-P450-DL	HB-P450-IV	HB-P450-LS	HB-SPARC-DL	HB-SPARC-HE	HB-TaTBP-AP	HB-TaTBP-DS	HB-TaTBP-FE	HB-TaTBP-IS	HB-VAMP-ED	HB-VAMP-EI	HB-VAMP-FR	HB-VAMP-TV	HB-VAMP-VK	VSH-APOLI-FQ	VSH-APOLI-IQ	VSH-APOLI-VV
2201	GF	FAS	95.3006	0.486232	0.351234	0.573868	0.277798	1.73537	1.52203	0.131263	0.129786	0.226819	0.114763	0.143421	0.0694054	0.126839	0.0730825	0.368357	0.12141	0.133833	0.0895416	0.00672716	0.0727066	0.307565	2.12489	4.48163	4.61357	0.000253603	0.294288	0.701202	0.0341954	0.098317	0.133647	0.0146111	0.128953	0.583829	0.894146	0.02936	0.107861	0.203298	0.0405173	0.100656	0.337259	0.284224	0.289106	0.281588	6.68772	1.5845	11.2061
2202	GF	FAS	97.0402	0.749996	0.544806	1.20687	0.586272	1.40416	1.40938	0.53951	0.753428	1.02551	0.505517	0.509564	0.116033	0.215541	0.139609	0.679488	1.15177	1.3309	1.01525	0.060445	0.741589	0.261418	1.62998	4.71194	5.4079	0.00115938	0.336745	0.388894	0.0484929	1.10319	1.53027	0.233268	1.79037	0.783182	1.09507	0.0218143	0.151388	0.378144	0.0693723	0.289383	1.1112	0.687824	0.710521	0.736231	7.81485	0.107963	9.54429
2203	GF	FAS	100	0.606802	0.422239	0.812519	0.422428	1.89097	1.63894	0.310901	0.278929	0.55976	0.26641	0.242001	0.0916326	0.165998	0.125804	0.538671	0.412144	0.477249	0.338293	0.0247883	0.274843	0.306169	2.30604	7.89442	8.57835	0.000253603	0.40438	0.67395	0.0459811	0.419148	0.575962	0.0822944	0.681918	0.775206	1.09087	0.0345506	0.154614	0.316502	0.0582668	0.1941	0.505615	0.503217	0.51214	0.495532	9.59899	2.21892	11.2765
2206	GF	FAS	98.6905	0.434987	0.337475	0.59585	0.25047	1.02942	1.04491	0.300217	0.306861	0.594587	0.280046	0.272275	0.0657398	0.0859617	0.0684226	0.251144	0.394639	0.4525	0.335902	0.019047	0.227917	0.249581	1.4586	3.44713	4.38074	0.000253603	0.206629	0.415706	0.0316629	0.449935	0.620775	0.0951054	0.610866	0.411505	0.591498	0.0143352	0.114931	0.181815	0.0300537	0.119053	0.419122	0.320996	0.346746	0.337565	5.30916	1.28712	7.79339
2207	GF	FAS	98.3971	0.434889	0.332387	0.572148	0.254882	1.30584	1.59437	0.22631	0.227758	0.344144	0.168456	0.15753	0.059591	0.107576	0.0692167	0.343209	0.331717	0.33815	0.249459	0.0142773	0.156913	0.241122	2.36056	5.94401	6.89896	0.000253603	0.219922	0.411973	0.0402642	0.183464	0.351655	0.0278824	0.280961	0.622895	0.976023	0.025257	0.0731111	0.229025	0.0388924	0.0830481	0.296689	0.360762	0.36765	0.348197	8.60841	1.93279	10.9419
2209	GF	FAS	97.4942	0.346201	0.280596	0.510004	0.247854	1.63474	1.65579	0.171479	0.124989	0.241514	0.130856	0.105085	0.0590334	0.117765	0.11507	0.360059	0.155572	0.190302	0.144359	0.00867448	0.114613	0.30108	2.51354	5.16029	6.20289	0.00105885	0.344223	0.619008	0.0515708	0.119351	0.215176	0.0307391	0.219928	0.763875	1.11751	0.0210041	0.0937855	0.223841	0.0440392	0.0984662	0.293494	0.300183	0.31958	0.309449	10.5056	2.4842	12.7371
2210	GF	FAS	100	0.283831	0.210115	0.400837	0.174134	1.78729	1.60308	0.103215	0.0651315	0.13173	0.0574287	0.0907555	0.0604434	0.113278	0.0774838	0.315113	0.0552843	0.0695174	0.0520638	0.00269826	0.0389408	0.324154	2.25481	5.60052	6.46618	0.000883837	0.547962	1.13778	0.0676391	0.0196435	0.03188	0.00961487	0.0330008	0.698644	1.11303	0.0176746	0.118613	0.190104	0.0352354	0.0899495	0.231802	0.247574	0.248753	0.252993	10.6083	2.1753	15.9936
2214	GF	FAS	99.6154	0.562975	0.413652	0.797824	0.366023	2.54547	2.06991	0.0907541	0.0708082	0.139794	0.0706126	0.0920417	0.10838	0.212653	0.166624	0.553822	0.117539	0.1269	0.0890593	0.00607291	0.0786507	0.406943	1.99729	4.28203	4.47989	0.00090319	0.44061	0.787476	0.0564379	0.0251333	0.0548285	0.0106334	0.0358937	0.903382	1.33444	0.0537999	0.121746	0.308764	0.0558434	0.130545	0.547457	0.36024	0.397104	0.35786	11.5971	2.89062	19.7149
2222	GF	FAS	98.6399	0.451376	0.376107	0.737576	0.307304	0.683612	0.652358	0.351878	0.42492	0.618424	0.270932	0.296256	0.0735597	0.0918214	0.0820092	0.330178	0.637231	0.780776	0.582483	0.0352982	0.415562	0.149628	1.04726	2.46437	2.42836	0.000983149	0.179269	0.282041	0.0296462	0.689249	1.01769	0.12925	0.989936	0.370722	0.539863	0.0198104	0.0618458	0.178167	0.0313577	0.147726	0.420249	0.39205	0.389067	0.443028	4.80135	1.04082	5.54003
2225	GF	FAS	100	0.751349	0.561431	0.993533	0.529883	2.04883	1.85437	0.168114	0.195706	0.26875	0.136169	0.145454	0.113776	0.205052	0.16222	0.656435	0.183616	0.208343	0.144377	0.0101052	0.136815	0.442001	2.42122	6.08417	6.65059	0.000253603	0.497504	0.978764	0.0665374	0.0779405	0.129028	0.0181555	0.135432	0.921977	1.36663	0.0372787	0.0989346	0.318555	0.0631623	0.218926	0.739879	0.545454	0.558555	0.532046	12.1708	2.67964	15.6932
2226	GF	FAS	100	0.63795	0.51052	0.952929	0.450349	1.12186	1.28993	0.753522	0.813982	1.33859	0.659141	0.572724	0.136757	0.187268	0.156128	0.530379	1.10718	1.24254	0.84238	0.0529541	0.655657	0.277078	1.56912	4.04734	4.56483	0.000824328	0.340607	0.508864	0.0484188	1.08575	1.64608	0.118358	1.77211	0.483419	0.729192	0.0315163	0.111739	0.300562	0.0513183	0.26367	0.59183	0.602398	0.62472	0.665838	9.90651	0.104421	11.1257
2228	GF	FAS	99.5283	0.564129	0.469036	0.85897	0.469629	1.22302	1.14727	0.325336	0.337306	0.511185	0.232813	0.243175	0.0535618	0.10427	0.0838704	0.360698	0.422273	0.461277	0.394517	0.0244088	0.291393	0.183433	1.40207	4.40382	4.61937	0.00115366	0.292993	0.510435	0.0507289	0.355786	0.510741	0.0772686	0.60121	0.694197	1.10137	0.0229173	0.0842539	0.254255	0.0440469	0.156263	0.4719	0.34565	0.35112	0.370041	7.59812	1.59491	9.01555
2229	GF	FAS	100	0.798668	0.596649	1.1302	0.564703	1.90963	2.05698	0.287964	0.320381	0.51673	0.248006	0.253642	0.101533	0.212637	0.153637	0.679452	0.237903	0.326665	0.214825	0.0175128	0.193109	0.351174	2.39388	6.27138	6.95833	0.00165269	0.589291	0.934667	0.0817351	0.230651	0.365304	0.070921	0.381914	1.22035	1.71836	0.0297365	0.120238	0.326965	0.0738834	0.214662	0.629469	0.521373	0.540857	0.526902	17.3378	3.96928	20.8499
2232	GF	FAS	100	0.219248	0.168873	0.300867	0.149265	1.39087	1.3606	0.0615213	0.0395943	0.0748941	0.0338556	0.0364036	0.0639425	0.095462	0.0688823	0.266039	0.0354905	0.0444495	0.0366696	0.00245249	0.0279316	0.340492	2.02304	4.3816	4.58551	0.000253603	0.248384	0.51186	0.0447952	0.0117736	0.015384	0.00426588	0.0168062	0.49	0.776971	0.0214581	0.124258	0.154268	0.0307452	0.0780942	0.187487	0.217557	0.212938	0.222942	5.92687	1.36082	6.94857
2238	GF	FAS	95.356	0.706527	0.498354	1.08471	0.577068	2.87999	2.1352	0.361103	0.379044	0.527468	0.290462	0.364846	0.117169	0.193577	0.182965	0.669641	0.298057	0.374039	0.262071	0.0183781	0.221394	0.416064	2.97094	8.45278	8.71251	0.00194769	0.838892	1.20337	0.110513	0.285707	0.388316	0.0896894	0.49097	0.872492	1.34553	0.0376506	0.18614	0.307428	0.0743858	0.24391	0.838409	0.4937	0.562756	0.530025	13.6202	3.01491	18.7783
2239	GF	FAS	95.9706	0.420948	0.330206	0.542975	0.263626	1.16081	1.23056	0.125598	0.108884	0.184172	0.09029	0.104671	0.0820197	0.145916	0.121695	0.390048	0.18614	0.199311	0.131168	0.0089225	0.115952	0.203298	1.55792	3.7439	4.42539	0.000733895	0.298681	0.612391	0.0530825	0.0745072	0.130502	0.0241072	0.128788	0.638357	1.03341	0.0248091	0.112733	0.205264	0.0396731	0.124951	0.329566	0.31972	0.349272	0.319786	9.26189	2.09102	11.7989
2242	GF	FAS	94.2756	0.342383	0.241551	0.395786	0.170213	0.64642	0.828101	0.250124	0.215784	0.383543	0.186967	0.145562	0.049119	0.0924095	0.0461613	0.240112	0.283579	0.303908	0.179957	0.0104069	0.128817	0.160725	1.26715	2.79378	3.38123	0.000253603	0.148331	0.338129	0.0216382	0.320663	0.491551	0.0460871	0.397039	0.229346	0.435445	0.0169376	0.0817069	0.146787	0.0216785	0.0710204	0.23023	0.263424	0.268405	0.272003	5.61138	1.15484	6.99681
2243	GF	FAS	100	0.460024	0.311814	0.578018	0.283928	0.865576	1.04778	0.165325	0.147302	0.294607	0.11719	0.112973	0.0721193	0.14366	0.101941	0.406629	0.0987941	0.110742	0.0716159	0.00608139	0.0688533	0.157298	1.2791	3.80305	4.14904	0.000604501	0.320741	0.627418	0.0334643	0.0479458	0.0807986	0.00996334	0.0760029	0.492008	0.719381	0.0199084	0.10218	0.183337	0.0368836	0.117294	0.363158	0.356525	0.352102	0.336038	5.819	1.31657	7.09543
2245	GF	FAS	86.5818	0.376778	0.303018	0.599954	0.233177	0.752479	0.787197	0.301354	0.294614	0.552683	0.24657	0.220841	0.0604547	0.110276	0.0722046	0.284217	0.549407	0.57841	0.377826	0.0219909	0.272709	0.139349	1.00048	2.79213	3.06102	0.000253603	0.16626	0.362238	0.0261579	0.571795	0.73409	0.121709	0.977638	0.28764	0.432071	0.0159723	0.13517	0.164382	0.0281825	0.110181	0.302276	0.321426	0.36027	0.343906	3.95222	0.89049	5.43292
2246	GF	FAS	94.2798	0.49838	0.353583	0.610476	0.292812	1.50229	1.57034	0.165475	0.136598	0.239879	0.103759	0.113652	0.0533535	0.108276	0.0670318	0.312323	0.0950462	0.111267	0.0805175	0.0047479	0.0791144	0.285667	1.84679	5.94219	6.31898	0.00113364	0.433698	0.906452	0.0587849	0.0647811	0.113094	0.0194759	0.122295	0.60545	0.857938	0.0189976	0.140876	0.216117	0.0409091	0.109004	0.244755	0.255232	0.282041	0.253384	9.38844	2.09559	12.609
2248	GF	FAS	92.5412	0.333767	0.252644	0.441292	0.207733	1.66686	1.8673	0.117691	0.0981981	0.201316	0.0963442	0.0970222	0.0578035	0.0761842	0.0691823	0.235495	0.14847	0.178998	0.119678	0.00716367	0.0950909	0.401427	2.60068	4.66098	5.51101	0.000253603	0.423996	0.717985	0.059653	0.0977051	0.168057	0.0167141	0.160562	0.782486	1.18068	0.0154111	0.102192	0.207918	0.0386688	0.0868154	0.265884	0.221258	0.238135	0.230837	7.52649	1.81515	9.53713
2249	GF	FAS	95.0638	0.466833	0.367716	0.699659	0.375096	2.00665	1.77472	0.246453	0.243665	0.382876	0.197468	0.223797	0.0956635	0.138822	0.12717	0.393863	0.368789	0.476657	0.357707	0.0227877	0.259091	0.325437	1.88343	5.12795	5.50278	0.00112467	0.3654	0.622135	0.0434353	0.371613	0.564665	0.0731665	0.597748	0.741248	1.08647	0.0314948	0.091478	0.26099	0.0583179	0.167666	0.479583	0.368994	0.410069	0.410771	7.85436	1.79232	13.3285
2250	GF	FAS	89.4916	0.46084	0.375932	0.660542	0.29122	1.30395	1.45091	0.269129	0.242317	0.426094	0.201954	0.211027	0.0819637	0.153965	0.111907	0.399499	0.362597	0.424261	0.264726	0.0193478	0.224297	0.296884	2.02991	5.6929	6.26492	0.00080108	0.372258	0.705707	0.0529122	0.330171	0.394325	0.064046	0.495629	0.5924	0.884413	0.0213892	0.0936138	0.250924	0.043951	0.14635	0.480452	0.436715	0.470443	0.463251	9.03034	2.13178	12.6533
2252	GF	FAS	78.9335	0.571607	0.409742	0.818574	0.36297	1.23767	1.23551	0.363946	0.365791	0.634971	0.303202	0.313823	0.0862504	0.182081	0.107226	0.558362	0.617194	0.713306	0.450939	0.0345792	0.361057	0.19769	1.43197	5.6114	5.74964	0.00107354	0.317919	0.661047	0.0418998	0.69249	1.11211	0.115917	1.1623	0.516764	0.803991	0.0248484	0.127589	0.273084	0.0419339	0.196401	0.534392	0.499354	0.491939	0.52377	9.26624	1.92252	12.0381
2256	GF	FAS	99.0909	0.399034	0.255665	0.515462	0.255747	0.835574	0.849154	0.146905	0.125658	0.235682	0.0979277	0.12731	0.0465999	0.10254	0.0586264	0.272243	0.133705	0.159206	0.109449	0.00775403	0.0862816	0.167216	1.44417	4.56952	5.30008	0.000533184	0.206139	0.462329	0.0279957	0.129726	0.16847	0.0251359	0.188491	0.288032	0.474229	0.0191752	0.0897202	0.1586	0.0300341	0.0983547	0.33857	0.27825	0.293354	0.279383	8.58802	1.9745	12.1871
2301	GF	MAS	85.7994	0.628832	0.430322	0.879087	0.431163	2.05345	1.61248	0.150297	0.130243	0.215286	0.105914	0.18383	0.0838056	0.169054	0.117734	0.535606	0.0877887	0.0980334	0.0738714	0.00442747	0.0641521	0.399895	2.32799	3.78762	4.2977	0.0010463	0.529149	1.02227	0.0599104	0.0334208	0.0413359	0.0145967	0.0550554	0.797614	1.37489	0.038559	0.148857	0.279419	0.0625033	0.179908	0.548511	0.389255	0.42201	0.390171	14.3282	3.03189	23.3805
2306	GF	MAS	96.1436	0.689142	0.483093	0.968143	0.508819	2.71603	1.70712	0.199751	0.203777	0.373659	0.171464	0.235236	0.0940098	0.208818	0.125729	0.627843	0.21915	0.275994	0.202593	0.0159178	0.147309	0.510265	2.11436	4.77854	5.15116	0.0018162	0.700517	1.31892	0.0841828	0.235554	0.270822	0.074824	0.380335	1.12035	1.54702	0.0423488	0.14762	0.316411	0.0742097	0.197103	0.870511	0.429404	0.443325	0.442208	12.4462	3.09754	23.7069
2307	GF	MAS	86.0048	0.427061	0.284655	0.601666	0.337128	1.56106	1.19559	0.145334	0.149781	0.233582	0.102571	0.112853	0.0638373	0.152596	0.130484	0.468397	0.131541	0.166375	0.138633	0.00998271	0.104743	0.275784	1.37163	3.82501	4.05709	0.000793931	0.296123	0.517604	0.0438946	0.0994077	0.131727	0.0221499	0.183384	0.597397	0.903431	0.0241628	0.0877202	0.20231	0.0431805	0.135527	0.414123	0.296912	0.3196	0.308639	7.65144	1.90605	9.83759
2308	GF	MAS	89.6006	0.337986	0.217008	0.457235	0.217239	1.86816	1.82411	0.0897539	0.096397	0.14478	0.0800386	0.0883643	0.0637282	0.122577	0.0992455	0.343165	0.0678769	0.0782494	0.0633781	0.0042702	0.0452642	0.433154	2.36443	5.17481	5.55451	0.00117113	0.511953	1.32675	0.0654635	0.0675678	0.105324	0.0175746	0.118671	0.560197	0.946917	0.0355778	0.105525	0.201268	0.0399014	0.116452	0.318715	0.272814	0.286765	0.256911	10.1577	2.38196	16.1613
2309	GF	MAS	90.5354	0.412708	0.257558	0.522341	0.240399	1.22868	1.258	0.0949512	0.0894395	0.156776	0.0674082	0.0745179	0.0386837	0.108691	0.0569774	0.316303	0.0505723	0.06209	0.0543475	0.00559861	0.0368932	0.187117	1.86466	5.22238	5.67543	0.000648847	0.346248	0.774684	0.0450402	0.027684	0.0407602	0.0109218	0.0425968	0.535952	0.74676	0.0181089	0.0642302	0.171547	0.0350025	0.10122	0.228159	0.239265	0.264582	0.240748	10.6143	2.6389	15.1452
2314	GF	MAS	78.0529	0.445205	0.306114	0.597298	0.309036	1.80599	1.49047	0.110385	0.101086	0.188251	0.0984088	0.137614	0.0716117	0.141599	0.0870815	0.40887	0.0778457	0.0965305	0.0722904	0.00569237	0.0532636	0.358516	2.59197	6.10362	7.23396	0.000788426	0.489957	0.989922	0.0567161	0.0628824	0.0924097	0.021563	0.101599	0.597434	0.985576	0.0257661	0.133292	0.198534	0.0420659	0.123407	0.344674	0.305261	0.318895	0.311879	8.53579	1.96212	16.1376
2315	GF	MAS	93	0.767995	0.529379	1.07477	0.592084	2.55124	2.06279	0.275609	0.311643	0.488003	0.236585	0.323018	0.0800663	0.235981	0.131827	0.678906	0.32632	0.372551	0.259305	0.0185634	0.212978	0.457127	2.28366	11.2178	12.2858	0.00125025	0.702402	1.26405	0.0880069	0.286794	0.46421	0.0606577	0.500735	0.785651	1.21844	0.03089	0.128855	0.324191	0.0693429	0.275349	0.57644	0.570007	0.555201	0.563562	16.4892	3.91814	25.9495
2318	GF	MAS	94.29	0.629333	0.433716	0.795864	0.404095	2.11024	1.88538	0.175313	0.182531	0.298428	0.142074	0.202091	0.0805276	0.2262	0.139248	0.671721	0.157727	0.172642	0.110205	0.00893142	0.0984096	0.477207	2.71817	8.54453	10.0119	0.00120379	0.598409	1.21602	0.0724335	0.071623	0.104865	0.023031	0.131412	0.687286	1.19376	0.0357076	0.123528	0.258397	0.0544849	0.185315	0.481019	0.456919	0.493372	0.451905	15.6048	3.68059	23.2254
2320	GF	MAS	72.3746	0.342629	0.234134	0.477283	0.213619	1.68154	1.83129	0.150425	0.133687	0.233549	0.123656	0.157005	0.0650034	0.0834715	0.0754305	0.330075	0.205795	0.215575	0.152902	0.00994647	0.126257	0.500058	3.1189	5.28269	5.50143	0.000730303	0.441773	1.10691	0.058516	0.188095	0.290531	0.045111	0.318298	0.666121	0.99078	0.0171138	0.116388	0.214439	0.0417077	0.126529	0.507718	0.351377	0.380835	0.327277	12.679	3.06022	19.3812
2322	GF	MAS	77.5455	0.381794	0.280219	0.546111	0.223268	1.22924	1.30687	0.0787039	0.0774807	0.125125	0.0636958	0.0684062	0.0555511	0.122255	0.0712159	0.381191	0.0757657	0.0750642	0.0613706	0.00481364	0.0466926	0.29385	1.73591	4.33421	4.78121	0.00100195	0.455318	1.06076	0.0530005	0.0548324	0.0957811	0.00871832	0.0974734	0.605118	0.8617	0.0206361	0.121792	0.205986	0.0380916	0.114077	0.243851	0.268608	0.305283	0.280382	8.61609	2.18889	12.5204
2323	GF	MAS	99.1525	0.603428	0.414733	0.839519	0.405481	1.25456	1.2236	0.197231	0.193101	0.269951	0.139438	0.186719	0.0608848	0.156784	0.130511	0.513212	0.244408	0.270497	0.172413	0.0134031	0.169775	0.345627	1.44811	3.11573	3.4998	0.000253603	0.429244	0.822149	0.048083	0.20105	0.251939	0.049841	0.380337	0.626321	0.975822	0.0312201	0.125865	0.244126	0.0511185	0.233224	0.644075	0.570016	0.651625	0.569848	10.9894	2.26032	14.8552
2324	GF	MAS	71.1844	0.515546	0.360011	0.671404	0.325933	1.93179	2.15652	0.145287	0.14193	0.213061	0.112205	0.0973988	0.0820129	0.157826	0.152211	0.53873	0.0844931	0.103673	0.0696089	0.00730929	0.0539478	0.703019	3.50396	9.38897	10.4606	0.000253603	0.467643	0.993225	0.0690379	0.0665495	0.0951181	0.0277169	0.124199	0.879504	1.29262	0.0290303	0.142216	0.26388	0.0581443	0.173392	0.438082	0.416302	0.449214	0.385597	15.9791	3.34022	18.7702
2326	GF	MAS	91.0252	0.52313	0.362435	0.71953	0.333865	1.22946	1.16233	0.240218	0.244768	0.382573	0.18226	0.191647	0.0678856	0.143425	0.100073	0.424832	0.263747	0.273455	0.188299	0.012729	0.169987	0.264997	1.62541	3.79037	4.58026	0.000738253	0.264524	0.58441	0.0409042	0.370979	0.474719	0.0573588	0.565913	0.628277	0.930836	0.0338982	0.10165	0.205665	0.0428342	0.162505	0.508234	0.469992	0.504865	0.475844	7.85653	1.81322	11.1561
2327	GF	MAS	86.876	0.27817	0.187812	0.310361	0.116979	1.12725	1.33294	0.0923968	0.0785303	0.148735	0.0847016	0.0730829	0.0365599	0.0910353	0.0490617	0.263512	0.0818788	0.0800941	0.0479625	0.00372088	0.0376111	0.408338	2.07813	4.57977	4.90602	0.000253603	0.308226	0.885642	0.0363004	0.0822408	0.116903	0.0291407	0.123428	0.484531	0.699881	0.0160827	0.0492644	0.149484	0.0237306	0.0713562	0.252802	0.23433	0.240962	0.218316	8.34148	1.95408	11.9168
2328	GF	MAS	70.2582	0.600669	0.461641	0.879803	0.475576	1.64847	1.54527	0.301082	0.293836	0.488952	0.217339	0.259717	0.0677306	0.16337	0.137482	0.480567	0.432087	0.485964	0.334587	0.0200148	0.297648	0.375677	2.12607	3.96219	4.33275	0.0018163	0.50398	0.950884	0.0618455	0.3852	0.580024	0.0935244	0.824343	0.652872	1.03979	0.0280823	0.0937355	0.27963	0.0577246	0.240462	0.726411	0.526764	0.535036	0.535684	13.1246	3.04159	17.3599
2329	GF	MAS	76.4538	0.596794	0.424755	0.859012	0.340039	1.11022	1.20206	0.518082	0.519298	0.854108	0.410631	0.357511	0.077359	0.134713	0.0984813	0.403839	0.876977	0.970279	0.613834	0.0358288	0.487699	0.296686	1.38661	2.83345	3.3476	0.000253603	0.278867	0.541899	0.0367396	1.00559	1.32807	0.152996	1.59903	0.446552	0.669629	0.0333263	0.0983527	0.23647	0.0453143	0.206226	0.600572	0.59425	0.61873	0.577882	8.13067	1.66734	9.65224
2330	GF	MAS	98.8275	0.565678	0.395184	0.655358	0.350292	2.2361	2.30563	0.123848	0.108486	0.203078	0.104542	0.113351	0.101317	0.195212	0.205348	0.637287	0.0923486	0.122277	0.0803632	0.00616955	0.0619522	0.491375	3.21741	6.30064	6.59251	0.00154923	0.723423	1.50997	0.076203	0.0857208	0.139472	0.0180688	0.154414	1.17085	1.78468	0.028763	0.128339	0.306366	0.0593721	0.152457	0.380178	0.37215	0.383342	0.368328	18.344	4.25844	25.2362
2332	GF	MAS	58.8086	0.631725	0.443585	0.873069	0.443309	1.74811	2.24722	0.188663	0.174843	0.240226	0.158978	0.151351	0.108926	0.199776	0.171586	0.646973	0.0889288	0.0962962	0.0632507	0.00503157	0.0542743	0.655683	2.97155	7.60815	8.33681	0.00139616	0.563999	0.936034	0.069587	0.045346	0.073099	0.00702139	0.0908445	0.773873	1.13794	0.0261286	0.136674	0.294831	0.0536803	0.196049	0.422242	0.477638	0.480426	0.468054	14.1068	3.32362	20.0336
2335	GF	MAS	86.4957	0.37153	0.251188	0.452193	0.224841	1.06232	1.20457	0.0976452	0.0801372	0.13107	0.074892	0.0698665	0.0476482	0.121639	0.0716218	0.388713	0.133691	0.148694	0.103784	0.00512544	0.0778717	0.266986	1.65887	3.42385	4.24541	0.00119084	0.245538	0.583714	0.0366889	0.0976228	0.140478	0.0227632	0.177976	0.449326	0.773685	0.019553	0.116572	0.176001	0.0325982	0.123924	0.350695	0.376731	0.38919	0.37198	8.76334	2.03382	10.464
2336	GF	MAS	90.5474	0.679874	0.422547	0.871872	0.416016	1.52711	1.75485	0.136302	0.131518	0.219727	0.109269	0.108613	0.0493816	0.156953	0.0846308	0.540245	0.11334	0.11794	0.0844561	0.00592079	0.0662393	0.357631	2.53468	5.93403	6.88718	0.00122812	0.386456	0.795895	0.0503367	0.0481974	0.0779734	0.00892957	0.10668	0.684262	1.0583	0.0264436	0.1219	0.268493	0.0549275	0.164384	0.386143	0.414282	0.431343	0.381658	11.1047	2.68736	13.0682
2337	GF	MAS	96.5409	0.531202	0.371506	0.741134	0.326511	1.13993	1.25747	0.188148	0.181606	0.291583	0.141887	0.129873	0.0593127	0.142643	0.0858067	0.445213	0.268682	0.283374	0.205067	0.0112118	0.177424	0.277284	1.73063	3.58177	4.12835	0.000638854	0.277559	0.616251	0.0347964	0.221128	0.378157	0.0450452	0.374403	0.522739	0.819545	0.0166935	0.153477	0.224963	0.0433684	0.164785	0.428559	0.415745	0.437742	0.423376	9.04607	2.02441	10.8713
2338	GF	MAS	99.5763	0.566754	0.376108	0.828803	0.38788	2.06951	2.1269	0.14935	0.136641	0.251203	0.133426	0.149621	0.119587	0.233525	0.232614	0.811479	0.161506	0.201894	0.132725	0.00906264	0.104491	0.537783	3.29332	8.08059	8.93553	0.00192159	0.572653	0.977756	0.0918501	0.135008	0.198116	0.0300652	0.260746	1.02266	1.72197	0.0226803	0.116646	0.306497	0.0668275	0.238652	0.623266	0.570036	0.589477	0.577671	17.0704	3.65277	21.1811
2339	GF	MAS	90.1541	0.316285	0.214679	0.499856	0.228848	0.933235	1.06409	0.129449	0.130967	0.213922	0.111795	0.137304	0.0346931	0.0981802	0.0923211	0.352032	0.192062	0.247266	0.176491	0.011284	0.116828	0.240104	1.60833	3.77048	4.36802	0.000871265	0.342972	0.61081	0.042451	0.161653	0.281187	0.046471	0.30231	0.447919	0.773782	0.0199204	0.104406	0.166085	0.0366287	0.136	0.324788	0.288935	0.32197	0.293265	7.19289	1.62649	8.83695
2340	GF	MAS	96.9316	0.648644	0.529015	0.903995	0.441617	0.938548	0.875865	0.664817	0.708084	1.10441	0.501067	0.481014	0.0889191	0.14437	0.093206	0.422974	0.906859	1.08999	0.696419	0.0401925	0.541791	0.230992	1.00919	4.09601	4.47234	0.00123992	0.217805	0.463274	0.0347054	1.3991	1.82214	0.262238	2.02088	0.396886	0.59834	0.0206118	0.0888973	0.310207	0.0483321	0.250022	0.788556	0.648333	0.719869	0.689496	7.70048	1.75118	10.7859
2341	GF	MAS	95.5737	0.593129	0.432035	0.884677	0.338623	1.16838	1.2823	0.568902	0.61529	0.997205	0.47203	0.385649	0.0654771	0.121324	0.0774052	0.377666	0.665515	0.735932	0.495298	0.0309371	0.360404	0.281427	1.40999	4.06869	4.91861	0.000253603	0.273791	0.526152	0.0396451	0.853838	1.0864	0.109163	1.2553	0.502018	0.717815	0.0323262	0.136347	0.242296	0.0422917	0.198161	0.61492	0.520711	0.547143	0.523734	9.55183	2.00913	11.0099
2343	GF	MAS	92.1286	0.11206	0.0794593	0.185059	0.0687677	2.03807	2.19173	0.0788217	0.0701025	0.114988	0.0669624	0.073899	0.0365683	0.0605076	0.0354364	0.165021	0.0580408	0.0705807	0.0466972	0.00419661	0.0368666	0.257323	2.5514	2.91353	3.5202	0.000792875	0.362343	0.903535	0.0498148	0.0708357	0.102944	0.0147876	0.104945	0.297083	0.492774	0.00790419	0.0832538	0.0515163	0.00850962	0.0530029	0.130884	0.121555	0.122781	0.120834	9.89033	2.2619	11.8997
2346	GF	MAS	69.8768	0.569045	0.398314	0.817353	0.396972	1.97681	2.08149	0.1816	0.123059	0.221283	0.118496	0.134224	0.076164	0.17675	0.157968	0.608948	0.140896	0.163939	0.115808	0.00706092	0.109986	0.35028	2.52406	7.74937	8.55581	0.000253603	0.45117	0.886624	0.071433	0.0674761	0.0994192	0.00586682	0.153858	0.719675	0.990382	0.0214033	0.13644	0.278016	0.0595262	0.251012	0.523394	0.519058	0.562507	0.54514	12.3717	2.86331	14.8809
2348	GF	MAS	89.32	0.339374	0.240386	0.471331	0.203542	0.915971	1.10553	0.149263	0.146355	0.237092	0.11643	0.113211	0.0503638	0.0930559	0.0883754	0.329199	0.167811	0.184042	0.119085	0.0109928	0.0919799	0.263644	1.49804	3.1266	4.16217	0.000799113	0.263899	0.609808	0.0341649	0.142977	0.270021	0.0399526	0.291751	0.396109	0.711186	0.0173518	0.096872	0.179086	0.0320177	0.113332	0.268739	0.292928	0.309735	0.308758	8.63455	2.03788	11.7111
2350	GF	MAS	76.9229	0.53974	0.381491	0.854457	0.422781	1.1862	1.35346	0.420189	0.51827	0.763004	0.339271	0.383876	0.0707367	0.13642	0.117138	0.492804	0.756892	0.855212	0.555848	0.0397506	0.445078	0.364328	1.57009	4.18179	5.13857	0.000856714	0.383781	0.570777	0.0505625	0.76186	0.926475	0.14493	1.26153	0.729605	1.04665	0.0165313	0.12907	0.256926	0.0594896	0.279749	0.805096	0.58113	0.608008	0.6027	8.97802	2.11741	11.4087
2354	GF	MAS	98.2607	0.426065	0.320172	0.605214	0.31554	2.0861	1.88378	0.128267	0.134161	0.193829	0.105644	0.109766	0.0817834	0.176214	0.143367	0.598442	0.140161	0.163713	0.108123	0.00884902	0.094147	0.240905	2.72011	6.95575	8.5598	0.00127673	0.460874	0.829382	0.0592938	0.0918601	0.136957	0.0134178	0.165843	0.741515	1.12803	0.0295031	0.0890515	0.218667	0.0489896	0.183182	0.552377	0.442587	0.492361	0.439052	11.7185	2.64307	14.8004
2356	GF	MAS	99.1803	0.598544	0.421609	0.800432	0.356396	1.96817	2.37285	0.17328	0.168766	0.276045	0.134058	0.125061	0.071046	0.150008	0.105202	0.520011	0.158077	0.187418	0.128309	0.00753866	0.10067	0.437653	2.83156	8.21621	9.09314	0.00121223	0.495908	0.914889	0.0699364	0.108733	0.138161	0.0387362	0.18015	0.810823	1.3542	0.0233223	0.0884341	0.285156	0.0555677	0.169143	0.448534	0.465153	0.489446	0.459374	15.7005	3.26299	18.7558
2001	Langley	FAS	87.779	0.737724	0.48281	1.31672	0.729593	2.78164	2.06935	0.113472	0.150955	0.196962	0.079681	0.118383	0.0894288	0.186159	0.156248	0.858567	0.16789	0.214164	0.196976	0.00970253	0.158079	0.109897	1.80964	8.04767	7.77184	0.00133172	0.484767	0.803831	0.0951482	0.116786	0.152361	0.0372247	0.222332	0.953838	1.45951	0.0285054	0.152863	0.31297	0.0829092	0.357817	0.740187	0.529367	0.58776	0.532789	8.87916	2.03968	10.3879
2002	Langley	FAS	94.9672	0.582679	0.381369	0.920815	0.529329	2.74972	2.13218	0.184441	0.243307	0.326465	0.103516	0.184528	0.082707	0.176919	0.170597	0.711584	0.266287	0.308759	0.261069	0.0169757	0.207006	0.275348	1.42423	7.38553	7.48685	0.00268945	0.776876	1.30092	0.108633	0.211683	0.277087	0.0594141	0.402741	1.08133	1.69942	0.0203117	0.118272	0.291241	0.0744294	0.238179	0.471521	0.451717	0.47891	0.446185	7.77307	1.79294	9.65402
2006	Langley	FAS	52.752	0.773534	0.508581	1.20854	0.791813	3.44359	2.21782	0.303092	0.465933	0.604564	0.165533	0.25048	0.0944948	0.215345	0.173189	0.725844	0.274303	0.336674	0.280059	0.0202142	0.23943	0.114178	1.52114	11.5993	12.6983	0.0023365	0.663678	1.18507	0.129285	0.116801	0.190985	0.0398918	0.252769	0.963474	1.53177	0.0202726	0.164742	0.324156	0.0955687	0.409272	0.750827	0.517864	0.561302	0.525764	13.0391	3.11323	15.9238
2007	Langley	FAS	57.0325	0.643102	0.464946	0.998362	0.576763	3.90437	3.14078	0.12241	0.19066	0.262871	0.127036	0.176669	0.0984903	0.247336	0.248508	0.881519	0.190211	0.225238	0.187234	0.0117318	0.145012	0.349311	2.92126	10.3494	10.469	0.00223811	0.758565	1.34713	0.139396	0.130155	0.194446	0.0335698	0.25782	1.10706	1.93574	0.024579	0.130033	0.351159	0.0895267	0.240465	0.601238	0.489519	0.500612	0.483017	9.49839	2.26159	11.4062
2008	Langley	FAS	71.5058	0.409656	0.277196	0.657676	0.353838	2.05733	1.43822	0.0645855	0.0718042	0.093716	0.0557614	0.0713821	0.054842	0.125061	0.0920442	0.388014	0.079115	0.0819537	0.0763234	0.00540253	0.0625086	0.0926822	1.94072	8.92685	9.35119	0.00133149	0.357039	0.728149	0.080034	0.0359573	0.0522698	0.010754	0.0728788	0.619721	0.883006	0.0145692	0.128594	0.225095	0.0534381	0.167198	0.246599	0.261872	0.287112	0.271236	6.16615	1.39635	6.21235
2009	Langley	FAS	80.0566	0.622889	0.374598	1.05068	0.550741	3.24168	2.17356	0.160327	0.175436	0.213991	0.0932685	0.143489	0.0831277	0.198345	0.204333	0.76976	0.20603	0.221249	0.196305	0.0102303	0.170729	0.282553	1.84916	7.03223	7.89735	0.00284464	0.711241	1.48529	0.139651	0.0732893	0.0951468	0.0262776	0.153669	1.07045	1.71603	0.0266546	0.11794	0.338817	0.0920559	0.309998	0.695203	0.532488	0.594624	0.544256	9.76833	2.29458	12.4253
2010	Langley	FAS	71.9753	0.615436	0.376675	1.09026	0.620361	3.12703	1.96762	0.0941385	0.109959	0.144095	0.0442227	0.113075	0.0809578	0.129884	0.160918	0.532644	0.0797242	0.0874023	0.0926907	0.0056381	0.0654688	0.218155	1.41655	7.99673	8.6484	0.00311303	0.696455	1.2336	0.134365	0.0217525	0.0395265	0.00732647	0.0538829	1.20989	1.89966	0.0243091	0.153951	0.319481	0.0890006	0.34138	0.591421	0.486074	0.55088	0.481324	8.98885	2.18994	11.567
2012	Langley	FAS	69.0415	0.716041	0.480077	1.23425	0.671237	2.71437	2.11237	0.195209	0.292838	0.36706	0.149982	0.173456	0.118126	0.275686	0.25178	0.972559	0.412597	0.470675	0.46469	0.0237123	0.31177	0.197642	2.05163	9.97798	9.88373	0.00222813	0.525611	0.841654	0.109434	0.283265	0.380107	0.0666475	0.480947	1.05297	1.72166	0.0310953	0.127	0.341034	0.0842879	0.3189	0.594873	0.591002	0.625136	0.582256	9.60587	2.08501	9.84327
2013	Langley	FAS	66.1679	0.701358	0.414224	1.06972	0.585745	2.96576	2.61272	0.0807257	0.107366	0.150252	0.0780456	0.132871	0.092012	0.182621	0.193333	0.754109	0.130227	0.131887	0.11753	0.00720425	0.10705	0.285726	2.75298	10.4304	10.9748	0.00247544	0.771217	1.51366	0.111473	0.0564802	0.0841033	0.0130311	0.11211	1.15373	1.79494	0.03094	0.155964	0.363054	0.0901783	0.266085	0.640276	0.45365	0.479662	0.465725	12.8654	2.89183	16.116
2014	Langley	FAS	60.8983	0.930837	0.622029	1.68386	0.861548	2.66853	2.2407	0.411206	0.589193	0.834974	0.289514	0.347453	0.0997123	0.2088	0.204299	0.967953	1.1444	1.33382	1.18222	0.0766745	0.762447	0.252976	1.84963	9.642	10.7659	0.00248121	0.595164	0.943851	0.110425	0.854471	1.25149	0.252483	1.8124	1.09328	1.52043	0.0322934	0.150106	0.430351	0.116317	0.397405	0.781024	0.671379	0.73728	0.736068	10.444	2.33933	10.749
2015	Langley	FAS	56.3813	0.677968	0.457198	1.25844	0.616822	1.14558	1.07645	0.655132	0.71968	1.09481	0.448833	0.508618	0.0872535	0.188323	0.143988	0.566128	1.34124	1.51044	1.29448	0.0719336	0.9483	0.0928459	1.4219	5.40793	5.31592	0.000825966	0.2242	0.433521	0.0537481	1.17336	1.48288	0.267981	2.35212	0.448226	0.800811	0.0211724	0.079122	0.316981	0.0635202	0.289955	0.585625	0.605741	0.652322	0.657208	5.24493	1.14318	5.5041
2016	Langley	FAS	65.3388	0.669021	0.456406	1.12182	0.575278	1.51958	1.2316	0.678053	0.875174	1.15	0.519542	0.654379	0.0900539	0.193437	0.115757	0.681691	1.11012	1.33362	1.1209	0.0654754	0.838758	0.131473	1.56313	5.13699	5.49021	0.0016854	0.354033	0.648326	0.0603437	1.04933	1.67099	0.27263	1.95681	0.5866	0.952556	0.0245148	0.141153	0.331556	0.070977	0.325112	0.792346	0.614156	0.683391	0.672323	6.1142	1.43147	8.24921
2018	Langley	FAS	81.3761	0.605319	0.439567	1.11557	0.579359	2.80324	2.13522	0.250898	0.320045	0.462093	0.236667	0.259242	0.0837577	0.173685	0.182456	0.683803	0.601366	0.693586	0.566188	0.032146	0.444108	0.273056	2.69048	7.65893	7.56735	0.00147762	0.441803	0.909791	0.0825985	0.461468	0.607786	0.111059	0.87078	0.943881	1.40381	0.0235021	0.14704	0.34057	0.0753186	0.250351	0.562781	0.512502	0.548296	0.541574	7.23716	1.65435	8.28399
2019	Langley	FAS	79.4092	0.893927	0.581127	1.5077	0.894347	3.97378	2.70915	0.162556	0.183199	0.266608	0.115045	0.172983	0.111168	0.210389	0.269978	0.896871	0.277858	0.348249	0.320958	0.0182155	0.237415	0.307425	1.99185	10.1782	9.92736	0.00236123	0.574109	0.988911	0.120638	0.142719	0.188602	0.0508557	0.326667	1.22749	1.8869	0.0304929	0.148778	0.381839	0.1061	0.320249	0.739054	0.542225	0.600223	0.557082	10.4726	2.20871	12.209
2022	Langley	FAS	71.1017	0.610681	0.430103	1.20964	0.582322	1.39672	1.0002	0.667641	0.85193	1.06534	0.401518	0.523464	0.0724251	0.137238	0.137517	0.541633	1.07255	1.24462	1.06597	0.0660616	0.822434	0.156472	1.05863	3.57207	3.98511	0.00150444	0.227887	0.503715	0.0468095	1.11327	1.43495	0.228395	1.8908	0.447265	0.698638	0.0187868	0.0799216	0.252979	0.0586405	0.299795	0.778161	0.521353	0.571562	0.533461	4.44054	1.01118	5.05827
2023	Langley	FAS	68.3124	0.742922	0.500384	1.27596	0.80147	3.55539	2.60007	0.117984	0.126714	0.191205	0.0894121	0.140137	0.149368	0.238145	0.30299	1.07428	0.192263	0.221044	0.209587	0.0133744	0.151081	0.271375	2.2792	8.66331	8.80148	0.00307767	0.722207	1.48343	0.150103	0.119026	0.244682	0.0415239	0.282293	1.37742	2.08375	0.0283468	0.14696	0.439517	0.118221	0.429588	0.918458	0.664058	0.747345	0.662492	8.63952	1.97886	10.473
2024	Langley	FAS	70.1613	0.52106	0.359619	0.928435	0.426767	0.812936	0.920888	0.486924	0.565505	0.828646	0.360798	0.368403	0.0708525	0.176729	0.128587	0.498012	1.26432	1.34913	1.01955	0.0510631	0.800303	0.203707	1.01316	3.60383	3.99456	0.000402144	0.131447	0.317396	0.0291305	0.939312	1.51531	0.128437	1.70562	0.337394	0.502268	0.0192681	0.12106	0.251043	0.0465751	0.20194	0.544324	0.52608	0.555044	0.535732	4.26855	0.972546	4.32783
2025	Langley	FAS	84.4695	0.421619	0.272998	0.697413	0.366528	2.88052	2.31852	0.0893548	0.0943382	0.135773	0.0770586	0.163207	0.0662172	0.118049	0.11112	0.429763	0.109634	0.131585	0.119745	0.00845482	0.081169	0.289553	2.57151	11.6231	10.8464	0.00131357	0.518075	1.11317	0.08947	0.0983024	0.144842	0.031904	0.182735	0.984618	1.43195	0.0280022	0.146515	0.300964	0.0678281	0.191912	0.341304	0.326796	0.345267	0.355885	9.45497	2.24049	12.9732
2026	Langley	FAS	65.492	0.706856	0.451225	1.13032	0.678034	3.34266	2.53784	0.078698	0.0867191	0.127643	0.0752932	0.110206	0.0852004	0.215044	0.184791	0.789028	0.100183	0.13355	0.0946229	0.00742074	0.0849645	0.294338	2.87191	12.4217	12.292	0.00210513	0.700297	1.35129	0.119002	0.0597255	0.0872535	0.0156348	0.134818	1.03801	1.56063	0.0159634	0.107818	0.357279	0.0905875	0.260153	0.511675	0.422357	0.448905	0.419324	14.9067	3.43393	16.6885
2027	Langley	FAS	27.9435	0.596218	0.416213	1.00681	0.559436	2.98388	2.06821	0.183753	0.278589	0.402566	0.15655	0.286167	0.0827325	0.147771	0.140457	0.484919	0.24008	0.280094	0.241088	0.0161948	0.18627	0.293306	1.92088	10.4235	10.7374	0.00249626	0.688957	1.34124	0.113222	0.201101	0.248536	0.0522502	0.379356	0.985637	1.53742	0.0196162	0.101926	0.290347	0.0755765	0.197319	0.416512	0.358918	0.375228	0.36885	10.8207	2.30971	11.5418
2029	Langley	FAS	80.9011	0.686503	0.468874	1.14738	0.622004	2.18173	1.51783	0.554153	0.741073	1.05402	0.261467	0.424752	0.106476	0.192199	0.188328	0.669055	0.987671	1.14985	1.04635	0.0557353	0.726088	0.22941	1.10181	5.02895	5.57628	0.00161973	0.376154	0.789814	0.0632691	1.30459	1.63281	0.23792	2.27506	0.557882	0.902125	0.0296582	0.0841242	0.265615	0.0670072	0.322953	1.09247	0.603181	0.647168	0.617252	6.94928	1.41244	9.08007
2030	Langley	FAS	52.6421	0.571093	0.424588	1.09689	0.523496	1.92662	1.38257	0.574792	0.657266	0.985291	0.482378	0.593075	0.0974378	0.160808	0.197463	0.646672	1.35696	1.65434	1.31213	0.0764868	1.05065	0.19424	1.67615	4.58354	4.81872	0.00147575	0.310037	0.564753	0.0499748	1.20648	1.447	0.244608	2.1823	0.488107	0.72656	0.0161267	0.101176	0.274981	0.0694068	0.297915	0.67833	0.575147	0.633617	0.621633	4.27821	0.895974	4.71422
2031	Langley	FAS	91.5266	0.554319	0.378101	0.839844	0.536899	3.54463	2.5495	0.121547	0.16371	0.198231	0.0952871	0.15402	0.106415	0.25454	0.195519	0.73605	0.0847317	0.101771	0.102692	0.00629674	0.0769127	0.234196	2.62595	9.78229	10.428	0.00282372	0.742565	1.43003	0.140456	0.0148933	0.0366417	0.0093085	0.0309895	1.05591	1.60914	0.0261024	0.118726	0.313926	0.0796209	0.232057	0.645184	0.407886	0.441284	0.410197	9.70932	2.31164	11.1285
2032	Langley	FAS	97.6058	0.709044	0.462557	1.13272	0.591693	2.95304	2.57539	0.0965893	0.0653154	0.0937873	0.057236	0.0749773	0.0951988	0.185868	0.196267	0.6827	0.0926569	0.0986507	0.0981805	0.0047507	0.0949599	0.256455	2.83066	9.37027	9.47545	0.00283616	0.813429	1.37598	0.125984	0.0226319	0.0356907	0.00212341	0.0474266	1.26002	1.89094	0.0226575	0.135061	0.393679	0.101048	0.317763	0.737917	0.557779	0.588847	0.569702	17.9595	4.02966	19.8019
2033	Langley	FAS	40.0831	0.336142	0.241649	0.529805	0.26913	1.61973	1.38127	0.129789	0.139077	0.195036	0.0985268	0.115475	0.0541816	0.150025	0.110965	0.4462	0.143208	0.154821	0.109075	0.00849965	0.100174	0.11767	0.969994	3.95137	4.48742	0.000402144	0.201471	0.431172	0.0292496	0.0622799	0.0932652	0.0158048	0.121787	0.482134	0.724289	0.0159169	0.104279	0.179376	0.039075	0.115966	0.283215	0.269017	0.28851	0.266677	3.86735	0.771174	4.43643
2034	Langley	FAS	42.4594	0.56	0.338964	0.898572	0.489257	3.99125	2.68485	0.105814	0.132573	0.150599	0.0825061	0.127178	0.0632324	0.187046	0.124548	0.658836	0.135062	0.141659	0.118034	0.00656088	0.102298	0.218784	2.31417	9.40974	10.3744	0.00206617	0.543296	1.09897	0.0942089	0.072059	0.0971596	0.0291099	0.150468	1.17598	1.8751	0.0234406	0.108936	0.314255	0.089016	0.323212	0.726132	0.566892	0.608376	0.566135	9.16213	2.03819	11.0127
2036	Langley	FAS	37.9359	0.498169	0.296744	0.773744	0.408169	3.49532	2.40588	0.140684	0.167389	0.229089	0.119847	0.181921	0.0767553	0.187768	0.104707	0.597556	0.158512	0.192419	0.176826	0.0108321	0.136415	0.28955	3.62915	8.52343	9.19088	0.00236277	0.567825	1.14749	0.114797	0.122935	0.17323	0.0347251	0.233339	1.17129	1.83951	0.0220339	0.148934	0.337704	0.0850739	0.250339	0.682407	0.395708	0.440865	0.411418	14.9922	3.38634	18.6938
2037	Langley	FAS	62.4279	0.621694	0.483591	1.1143	0.596661	1.29571	0.970138	0.534605	0.641143	0.744116	0.378795	0.583468	0.131173	0.150046	0.286495	0.539401	1.25071	1.22817	1.14659	0.0637816	0.811127	0.112502	1.565	5.66535	6.21055	0.00170533	0.330727	0.625945	0.0550465	1.34102	1.61653	0.488003	2.83866	0.410155	0.611383	0.0262401	0.109075	0.286592	0.0608357	0.350891	0.95476	0.548864	0.585363	0.597902	4.99318	1.10521	6.8438
2038	Langley	FAS	88.1319	0.261392	0.186381	0.513106	0.26128	2.91817	2.34623	0.211213	0.195606	0.262605	0.0558873	0.103313	0.0762322	0.15993	0.182606	0.566236	0.133962	0.143866	0.123796	0.00695675	0.102036	0.20921	1.51314	7.91538	10.1012	0.00158551	0.537677	1.0512	0.111238	0.0558838	0.0893507	0.0127275	0.122024	0.796647	1.14826	0.0109353	0.0923777	0.197307	0.0508669	0.261283	0.413432	0.39668	0.436327	0.405573	12.0892	2.63809	14.0836
2039	Langley	FAS	66.6902	0.723936	0.4457	1.13269	0.619977	3.07436	2.30641	0.270754	0.353013	0.485778	0.182125	0.29106	0.0653352	0.21081	0.130865	0.76996	0.485419	0.540986	0.445253	0.0328561	0.356987	0.173552	1.63148	6.63572	7.07106	0.00169658	0.511079	1.03033	0.0929442	0.335592	0.514907	0.101763	0.682998	1.09633	1.67139	0.0300048	0.143786	0.333778	0.0821166	0.291893	0.677391	0.544118	0.594836	0.571288	5.90145	1.2142	7.03645
2040	Langley	FAS	71.3392	0.578327	0.433736	1.05104	0.543911	1.73406	1.55987	0.394179	0.493219	0.681949	0.275566	0.359437	0.0939903	0.184483	0.161019	0.615016	0.961818	1.10364	0.915105	0.0508351	0.640373	0.271182	1.25366	4.21562	4.40698	0.0012738	0.456492	0.945445	0.0813187	0.939235	1.47022	0.21055	1.66036	0.68818	1.0492	0.0233837	0.124931	0.315554	0.0706102	0.286776	0.751866	0.5907	0.628271	0.580569	5.79103	1.30709	5.72181
2043	Langley	FAS	70.3375	0.628503	0.430298	1.09696	0.56525	2.95567	2.46008	0.265068	0.35154	0.549951	0.245422	0.33373	0.119381	0.221103	0.228852	0.844495	0.555561	0.631203	0.518478	0.0321848	0.387506	0.4288	1.98192	6.80966	6.82873	0.00238846	0.537664	0.945189	0.0972069	0.497419	0.681808	0.129963	1.01925	1.0258	1.59702	0.0249164	0.128657	0.356611	0.081164	0.282879	0.613955	0.520169	0.555573	0.50921	8.94857	1.78201	11.7253
2044	Langley	FAS	91.2935	0.602499	0.447791	1.05433	0.508581	1.50701	1.43584	0.226549	0.330767	0.519774	0.231544	0.243847	0.090166	0.152691	0.200629	0.582398	0.905744	1.02018	0.893761	0.0451872	0.565818	0.237159	1.44326	4.75495	4.73972	0.0015094	0.238703	0.47518	0.0519483	0.793594	1.17784	0.14347	1.4512	0.546872	0.855878	0.0289594	0.104379	0.267738	0.0553461	0.240417	0.611066	0.496343	0.538878	0.516194	5.86485	1.19257	6.1553
2048	Langley	FAS	90.6144	0.538932	0.352363	0.806511	0.475615	3.24782	2.44326	0.136085	0.175538	0.233225	0.115532	0.195651	0.0850276	0.163987	0.176672	0.62831	0.163181	0.201785	0.168834	0.00943676	0.122473	0.170395	3.54257	10.4836	10.3708	0.0026957	0.706824	1.59685	0.137468	0.11458	0.16048	0.0297496	0.18628	1.12598	1.70067	0.0321604	0.151017	0.338197	0.0847274	0.214299	0.474842	0.437187	0.4539	0.426981	13.1173	2.59517	16.1337
2049	Langley	FAS	36.171	0.647685	0.421126	1.02252	0.429896	0.697611	0.841248	0.483734	0.467219	0.740666	0.348494	0.300256	0.066871	0.17232	0.0892742	0.608143	1.15399	1.28071	0.92254	0.0488113	0.667089	0.15567	0.9273	3.24598	3.3077	0.00158453	0.131214	0.35999	0.0312073	1.01036	1.56779	0.135557	1.73613	0.381061	0.590827	0.0179348	0.0921422	0.279768	0.048507	0.228053	0.581402	0.621459	0.639699	0.666355	2.96167	0.601703	3.45518
2056	Langley	MAS	58.8543	0.308371	0.232287	0.559728	0.241707	0.816805	0.776392	0.346224	0.343572	0.464958	0.24858	0.250958	0.0477862	0.0941263	0.0748105	0.318757	0.539116	0.590378	0.511225	0.0274577	0.329114	0.167593	0.947735	3.63752	3.87214	0.000402144	0.128888	0.314411	0.0313404	0.518259	0.798384	0.0979456	1.04278	0.321633	0.485294	0.0103827	0.14318	0.169462	0.029109	0.144891	0.294073	0.3182	0.338519	0.324953	4.90446	1.05406	5.28462
2058	Langley	MAS	75.3331	0.528229	0.347689	0.887746	0.48876	2.36969	1.73952	0.0998047	0.129986	0.161845	0.0828642	0.12069	0.0670926	0.190681	0.152176	0.661313	0.0938795	0.103286	0.113443	0.00431375	0.0806508	0.323884	2.36952	8.96972	8.74149	0.000882125	0.433149	0.801354	0.0940289	0.0308441	0.0439066	0.0116444	0.0635939	0.92608	1.41441	0.0190426	0.148497	0.265484	0.0683883	0.209203	0.401847	0.367828	0.383216	0.384337	8.71823	1.86245	9.1018
2059	Langley	MAS	55.7584	1.01825	0.630242	1.73724	1.03762	2.9389	2.02075	0.377483	0.358248	0.523001	0.257103	0.296477	0.0793775	0.221672	0.160377	0.959422	0.25232	0.274894	0.248678	0.0145922	0.207036	0.249852	2.47595	10.832	11.5824	0.00237272	0.608743	1.11123	0.110504	0.0801744	0.09622	0.0189711	0.183126	0.897953	1.51213	0.0269711	0.165818	0.369685	0.0993559	0.50326	1.02568	0.725979	0.781784	0.818011	11.6118	2.8123	12.2884
2061	Langley	MAS	60.1786	0.614855	0.41701	0.950192	0.607688	1.9937	1.61891	0.135228	0.159102	0.209297	0.0907625	0.115229	0.0833976	0.14161	0.173752	0.674624	0.141552	0.150382	0.155394	0.00770456	0.108202	0.22662	1.16391	9.45419	9.49757	0.000804288	0.285776	0.615838	0.0661381	0.0207001	0.025172	0.00438765	0.0525567	0.723375	1.21081	0.0219659	0.0883343	0.249524	0.0613682	0.253221	0.602459	0.472237	0.511242	0.452355	10.8482	2.74167	12.2333
2062	Langley	MAS	46.1872	0.696512	0.449718	1.21831	0.580268	3.01272	2.1605	0.414392	0.53723	0.707776	0.336387	0.478114	0.0712405	0.221118	0.136129	0.841309	0.857104	1.00136	0.721535	0.0519666	0.632345	0.280425	2.7409	7.2929	7.5399	0.00148641	0.521898	1.01687	0.086429	0.88507	0.992546	0.221438	1.62181	0.817965	1.21355	0.0295524	0.130003	0.325152	0.0749224	0.354145	0.998068	0.657119	0.695202	0.711122	10.0812	2.14693	12.9436
2063	Langley	MAS	53.5298	0.613229	0.372445	0.964556	0.491231	4.68138	2.82326	0.27583	0.3163	0.39461	0.179662	0.326825	0.0817572	0.253836	0.129546	0.814413	0.360481	0.39332	0.305435	0.0163323	0.258661	0.34793	2.92653	13.9217	13.3191	0.00162031	0.760183	1.60598	0.100643	0.31589	0.37504	0.0735552	0.501138	0.923358	1.55598	0.0307659	0.168881	0.339294	0.081873	0.279211	0.580927	0.568492	0.62607	0.570889	18.4888	4.33036	25.5182
2065	Langley	MAS	45.0375	0.570034	0.329918	0.965316	0.457294	3.90038	2.67377	0.154615	0.167803	0.239792	0.105427	0.178513	0.078906	0.247949	0.134845	0.81049	0.264609	0.303635	0.236198	0.0149584	0.198555	0.301137	1.91042	11.9617	11.6792	0.00191216	0.685124	1.31859	0.118208	0.174413	0.225688	0.0412738	0.295013	1.06315	1.49827	0.0265705	0.167675	0.309578	0.087238	0.336001	0.868392	0.600957	0.675217	0.603065	14.0887	3.06501	18.2312
2066	Langley	MAS	81.239	0.704981	0.429762	1.26615	0.724929	8.02513	4.58451	0.105346	0.157963	0.184723	0.108939	0.226678	0.107414	0.185291	0.118511	0.810355	0.138447	0.159614	0.152488	0.00751468	0.119055	0.650066	3.43313	11.9617	12.4752	0.00412558	1.07625	2.3139	0.204065	0.0962377	0.136403	0.0301265	0.199851	1.6994	3.05742	0.0454819	0.0971871	0.414996	0.124986	0.364651	0.704011	0.474331	0.531266	0.499065	17.0372	3.67472	25.642
2068	Langley	MAS	45.8709	0.675461	0.472755	1.30582	0.692714	2.24148	1.32776	0.901287	1.04853	1.31425	0.587515	1.03228	0.113639	0.25603	0.218461	0.801456	1.89501	2.17624	1.8971	0.111358	1.49197	0.151466	1.67815	4.76145	5.14437	0.00233002	0.376628	0.653134	0.0885514	1.66291	2.16746	0.541739	2.72281	0.661571	1.03905	0.0322195	0.125194	0.323354	0.081971	0.477462	1.06933	0.749076	0.76237	0.783304	6.49465	1.48654	9.40145
2071	Langley	MAS	78.6754	0.44571	0.293897	0.669322	0.376213	3.52413	2.56798	0.0903766	0.128237	0.183342	0.0967932	0.127923	0.0814723	0.261302	0.205528	0.748759	0.18407	0.195107	0.151224	0.00755416	0.117088	0.367649	3.48825	9.52267	9.92652	0.00160862	0.580539	1.38693	0.0962394	0.0883625	0.100195	0.0301246	0.156306	0.817161	1.29465	0.021622	0.112275	0.266079	0.0633128	0.237243	0.741973	0.464032	0.489159	0.482004	17.8118	4.3339	24.181
2072	Langley	MAS	40.4572	0.664049	0.365769	1.0158	0.592007	4.15187	2.92731	0.160703	0.188298	0.277901	0.141065	0.243503	0.102383	0.297871	0.215278	1.06501	0.283698	0.344253	0.330766	0.0183764	0.242676	0.536955	2.55106	9.11213	9.31341	0.00214147	0.64594	1.34098	0.114259	0.183511	0.238207	0.0651902	0.411872	1.03753	1.7028	0.0306336	0.158655	0.337091	0.0940934	0.379478	1.01974	0.62031	0.703696	0.62791	16.7493	3.88832	22.8967
2073	Langley	MAS	25.423	0.599035	0.380707	0.876758	0.517085	3.11544	2.5866	0.119031	0.0917981	0.145821	0.0816612	0.106786	0.0923703	0.234564	0.209098	0.769601	0.125863	0.141376	0.110469	0.0054629	0.101911	0.495716	3.37533	9.27444	9.54748	0.00159383	0.598101	1.12482	0.087861	0.0279165	0.045196	0.00937717	0.0558287	0.948091	1.35062	0.0321738	0.131756	0.316363	0.0844415	0.33923	0.76922	0.619934	0.663727	0.615666	13.8802	3.07055	14.3123
2076	Langley	MAS	44.4005	0.737732	0.462789	1.11765	0.593068	2.30664	2.22405	0.229876	0.273316	0.413208	0.194681	0.243802	0.0772076	0.1806	0.127689	0.790772	0.320501	0.348493	0.298383	0.0200261	0.234244	0.474718	2.53319	9.90084	10.1756	0.00150299	0.562183	1.14678	0.103578	0.249323	0.324138	0.0673106	0.603568	0.979658	1.52605	0.0193581	0.129487	0.363794	0.0877213	0.265589	0.748781	0.519212	0.547045	0.517844	12.7192	2.97806	13.9337
2077	Langley	MAS	43.0169	0.778189	0.491634	1.16225	0.761283	4.85499	3.55019	0.0904032	0.0934611	0.131322	0.0805508	0.142929	0.122435	0.220957	0.224948	0.85474	0.0689831	0.0918855	0.0841199	0.00387319	0.0658411	0.514232	3.6116	9.79928	9.31781	0.00584728	1.36255	2.78181	0.23308	0.0219982	0.0363794	0.00717212	0.0474528	1.75712	2.5907	0.0318643	0.112694	0.413021	0.108098	0.419686	0.973465	0.562899	0.608709	0.591847	19.4216	4.04593	22.3758
2078	Langley	MAS	45.7162	0.606509	0.382654	1.00723	0.580842	2.34736	1.59796	0.211067	0.222509	0.289947	0.121712	0.188913	0.0701822	0.163323	0.105232	0.562996	0.0950961	0.100646	0.0907144	0.00528563	0.0688336	0.257502	1.66047	7.41116	7.6208	0.00171524	0.484462	0.923633	0.0961535	0.0216851	0.031685	0.00915195	0.0594883	0.76196	1.17124	0.0193097	0.140828	0.26817	0.0716607	0.249265	0.557158	0.423395	0.46886	0.416514	10.13	2.37223	13.6216
2079	Langley	MAS	82.5477	0.610333	0.427478	1.06545	0.616379	3.43385	2.48091	0.316954	0.461562	0.63602	0.284178	0.495529	0.096935	0.248854	0.195455	0.915688	0.862015	0.99457	0.926999	0.0542499	0.717804	0.221919	2.66938	11.7761	12.3774	0.00276293	0.564277	1.20184	0.117956	0.61534	0.724208	0.140372	1.33843	0.672674	0.937674	0.0198362	0.13881	0.317454	0.0772657	0.439565	1.30968	0.683722	0.735601	0.703094	12.3094	2.8402	15.803
2080	Langley	MAS	79.2464	1.07547	0.684576	1.799	1.01945	3.61963	2.64458	0.365063	0.226162	0.370537	0.143217	0.280077	0.081707	0.278243	0.146237	0.94799	0.236444	0.257062	0.261419	0.00878092	0.27288	0.366933	2.38367	10.4466	10.7197	0.00262755	0.796607	1.41134	0.144803	0.0705089	0.113726	0.0214171	0.162932	1.04996	1.84313	0.0345442	0.175767	0.423399	0.11462	0.519475	0.843861	0.762617	0.831129	0.765269	18.0839	3.88033	22.4817
2081	Langley	MAS	62.991	0.581471	0.394223	1.01143	0.551232	1.34136	1.15801	0.775135	0.932065	1.20718	0.360373	0.482929	0.079911	0.145793	0.133891	0.56369	1.21014	1.34734	1.15191	0.0583671	0.91477	0.187612	0.804477	4.05532	4.44462	0.00178082	0.32606	0.708353	0.0616727	1.08845	1.8019	0.242128	2.80059	0.525804	0.775024	0.0166555	0.133565	0.260855	0.0625198	0.364433	1.06439	0.561865	0.613191	0.563565	7.22151	1.53473	7.74806
2082	Langley	MAS	62.8847	0.536847	0.350276	0.954434	0.452853	1.15009	0.780021	0.768242	0.821973	1.1156	0.513031	0.739032	0.0504612	0.146894	0.0797011	0.468946	1.04124	1.15497	0.918154	0.0479584	0.713673	0.157041	0.938669	4.01165	4.68319	0.000839259	0.271835	0.673501	0.0415829	1.00819	1.446	0.231188	1.81164	0.385465	0.543763	0.0203399	0.108994	0.217107	0.0525596	0.268105	0.702432	0.51128	0.54853	0.494218	5.80449	1.28638	8.01033
2083	Langley	MAS	79.0209	0.646674	0.473432	1.09609	0.507976	2.00761	1.53292	0.601953	0.663442	0.982662	0.458645	0.506983	0.0649929	0.193716	0.122978	0.648588	0.980026	1.11567	0.886305	0.0547457	0.633868	0.368775	1.86094	6.7776	6.90892	0.00119857	0.392208	0.76924	0.0557243	0.903973	1.19145	0.181817	1.89199	0.630197	1.00504	0.0212419	0.164154	0.310236	0.0695882	0.286682	0.570042	0.574052	0.616986	0.571732	10.2125	2.35865	13.9773
2084	Langley	MAS	74.9558	0.659357	0.403679	1.10321	0.578192	2.66699	2.20452	0.564533	0.706518	0.950814	0.398311	0.482722	0.0738347	0.207083	0.126434	0.673607	0.718149	0.817329	0.690649	0.0467409	0.50338	0.33272	1.4234	7.26222	6.98897	0.00144665	0.654587	1.17158	0.118182	0.81013	1.16519	0.195634	1.62888	1.16267	1.70871	0.0336371	0.0997478	0.34993	0.0856537	0.314673	0.750733	0.578102	0.635895	0.585628	13.3614	2.94637	16.6814
2085	Langley	MAS	59.5689	0.425603	0.26751	0.756436	0.357288	2.82667	2.35663	0.311334	0.379021	0.497626	0.151582	0.224053	0.0606728	0.182168	0.115112	0.586698	0.471147	0.538559	0.474128	0.0260696	0.34056	0.177462	1.72134	6.3408	6.74751	0.00144923	0.753402	1.31067	0.108312	0.352943	0.471384	0.0852848	0.679262	0.784944	1.20541	0.0168704	0.163384	0.222246	0.0589614	0.227586	0.748062	0.469163	0.526196	0.478062	13.353	3.052	15.3489
2086	Langley	MAS	40.4331	0.717455	0.496359	1.28147	0.622071	2.22624	1.86525	0.662793	0.753145	1.05442	0.525404	0.631495	0.0899502	0.181419	0.167721	0.692785	1.18182	1.26209	1.1982	0.0573763	0.880053	0.21859	1.57133	6.37557	7.27216	0.00175522	0.270483	0.602963	0.0634368	1.07267	1.46103	0.239941	2.09583	0.615266	0.996443	0.021865	0.137877	0.309431	0.0662329	0.310897	0.670926	0.678362	0.731016	0.70364	6.9044	1.52521	8.31227
2087	Langley	MAS	56.558	0.869764	0.591348	1.43979	0.780657	5.30361	3.98217	0.108705	0.0862571	0.128617	0.0801263	0.128923	0.121724	0.335836	0.29244	1.14183	0.110083	0.122766	0.108675	0.00665282	0.103421	0.463762	3.88115	8.30234	8.07772	0.00352966	0.991596	1.48786	0.200746	0.0242668	0.039428	0.00972268	0.0516594	1.6539	2.68666	0.0302529	0.162066	0.45046	0.12158	0.39164	1.1837	0.706574	0.759082	0.732245	16.3498	3.78828	22.1964
2088	Langley	MAS	75.976	0.653406	0.462305	1.12299	0.58285	1.87373	1.65441	0.372977	0.471982	0.639761	0.336393	0.434903	0.0856868	0.189004	0.175566	0.700833	0.869848	0.97262	0.847006	0.0467586	0.601549	0.317674	1.97473	6.39207	6.78601	0.00165926	0.423566	0.728269	0.0728871	0.725782	1.13748	0.161045	1.62298	0.733739	1.08655	0.0316375	0.090249	0.331724	0.0706692	0.338086	0.881539	0.564972	0.646545	0.618691	9.37941	2.07252	10.4497
2089	Langley	MAS	43.7135	0.579664	0.426161	1.06809	0.482694	1.039	1.02734	0.851646	0.974357	1.30428	0.659961	0.691194	0.0915795	0.170373	0.158504	0.595312	1.57134	1.7185	1.3909	0.0787123	1.15339	0.20714	1.22986	4.07448	4.57341	0.00210718	0.266438	0.60395	0.0484771	1.39559	1.78254	0.329001	2.87039	0.382013	0.612672	0.0283822	0.135467	0.310335	0.0601132	0.350807	0.848866	0.674507	0.681447	0.669745	10.9202	2.33155	12.1252
2090	Langley	MAS	75.254	0.532148	0.357565	0.805141	0.50576	3.13953	2.55406	0.0736964	0.0819277	0.125779	0.0638001	0.115746	0.095103	0.206418	0.175695	0.759448	0.127275	0.13344	0.131129	0.00683337	0.0924074	0.508421	2.5933	8.35169	9.17357	0.00147775	0.539909	1.06431	0.111127	0.0383714	0.0513382	0.0110944	0.0761066	1.18076	1.90216	0.021822	0.127163	0.296044	0.071696	0.240903	0.474787	0.451659	0.484661	0.458519	18.2439	4.3464	23.6734
2093	Langley	MAS	83.4797	0.49558	0.332898	0.764477	0.344737	1.54588	1.48418	0.42989	0.439469	0.646836	0.32764	0.312105	0.0506541	0.104005	0.0830113	0.389221	0.599698	0.646754	0.49721	0.0273424	0.386414	0.266483	1.71564	5.08414	5.19232	0.00151019	0.379175	0.876183	0.0600274	0.632739	0.906878	0.129199	1.37164	0.563487	0.767244	0.0217635	0.0861519	0.234126	0.0504126	0.167488	0.4442	0.378448	0.409898	0.404307	7.28099	1.67936	9.21527
2095	Langley	MAS	94.7044	0.734841	0.535387	1.35137	0.736487	2.37865	1.88297	0.560163	0.670227	0.980447	0.441528	0.64509	0.0834521	0.16369	0.13667	0.789532	1.12275	1.33343	1.23817	0.0731694	0.887231	0.272818	1.95739	8.54778	8.56574	0.00187387	0.484262	0.837699	0.085545	1.07604	1.48817	0.337392	2.29413	0.698041	1.05053	0.0259633	0.138518	0.340682	0.083621	0.306013	0.92666	0.671969	0.741339	0.699652	8.94319	2.08499	11.3303
2096	Langley	MAS	59.0728	0.676874	0.483689	1.1631	0.594196	2.94178	2.42523	0.33993	0.323252	0.51559	0.253951	0.269884	0.103785	0.238285	0.223753	0.769529	0.639832	0.747316	0.594832	0.0396196	0.469352	0.46067	1.65289	6.24805	6.40113	0.00230899	0.502967	0.993716	0.0909169	0.547682	0.878175	0.117848	1.10845	1.10157	1.62636	0.0321348	0.148182	0.36289	0.0846833	0.339654	0.895113	0.669176	0.757051	0.70905	11.7668	2.6095	13.0667
2097	Langley	MAS	69.1006	0.612163	0.449782	0.962862	0.496767	1.66492	1.36442	0.511378	0.66249	0.999392	0.478489	0.550669	0.0941413	0.136771	0.140422	0.52223	0.754848	0.945933	0.770444	0.0514852	0.548477	0.207431	1.4747	6.97159	6.82088	0.00165759	0.374816	0.733273	0.0656576	0.643205	0.993366	0.174104	1.14572	0.477634	0.736189	0.0173188	0.0835226	0.238904	0.0490268	0.241252	0.527989	0.474095	0.519793	0.513392	8.41816	1.98778	10.2735
2098	Langley	MAS	87.2222	0.611336	0.445579	1.00855	0.552127	1.70322	1.41226	0.496132	0.525526	0.714205	0.338758	0.437405	0.095336	0.156952	0.141202	0.583504	0.735812	0.851719	0.752874	0.0504016	0.519461	0.267912	1.85334	6.71089	7.05439	0.00233897	0.321071	0.611189	0.0610617	0.608762	0.754286	0.176114	1.12652	0.531314	0.854436	0.0177801	0.138105	0.265824	0.0659478	0.275291	0.553415	0.507789	0.571257	0.511629	7.92493	1.70068	9.10581
2100	Langley	MAS	82.2883	0.69309	0.479816	1.18596	0.620428	1.9821	1.65022	0.314233	0.394028	0.546015	0.265794	0.33385	0.0715748	0.205126	0.141783	0.752602	0.587211	0.744557	0.584867	0.0363014	0.439614	0.294374	1.91486	7.56067	7.36145	0.00155743	0.375902	0.772158	0.0788996	0.373065	0.620703	0.111649	0.827738	0.689934	1.07529	0.0201015	0.108389	0.295472	0.072717	0.340768	0.726697	0.558638	0.619264	0.547598	10.5356	2.57946	12.4575
2110	Langley	MAS	48.7765	0.566179	0.364109	0.882847	0.514492	4.20733	3.28982	0.339544	0.340118	0.473702	0.25615	0.286454	0.106168	0.211099	0.160817	0.798131	0.474783	0.543261	0.478697	0.0260891	0.348983	0.41411	2.96666	10.8163	11.6931	0.00224146	0.578688	1.00981	0.105665	0.390895	0.478118	0.114551	0.757591	0.955862	1.43528	0.0218619	0.127558	0.328761	0.0809437	0.359856	0.694949	0.642837	0.672091	0.618619	17.9041	4.56611	21.5889
2111	Langley	MAS	46.888	0.745212	0.415526	1.26701	0.681467	3.025	2.40558	0.338054	0.437239	0.614046	0.199231	0.307138	0.0942742	0.288044	0.160771	0.961716	0.512742	0.626001	0.566082	0.0312853	0.397087	0.258314	1.16182	8.70022	9.04873	0.00224032	0.466912	0.820118	0.0912867	0.362423	0.550332	0.101494	0.783269	0.969535	1.45312	0.0222567	0.147042	0.335752	0.08825	0.387426	0.83927	0.649791	0.715228	0.703012	15.5471	3.42854	16.1159
2112	Langley	MAS	40.8557	0.593482	0.41076	1.00798	0.542777	1.51824	1.36417	0.462932	0.532491	0.753239	0.325327	0.405075	0.066895	0.175597	0.111127	0.631744	1.26667	1.3899	1.2221	0.0641714	0.897699	0.177297	1.49323	4.42179	4.79622	0.00110023	0.22602	0.452717	0.0474222	0.908914	1.26638	0.253165	1.73116	0.48412	0.746	0.0263399	0.125114	0.228724	0.0475672	0.276257	0.726609	0.563299	0.615277	0.573919	6.33786	1.33301	6.77313
2114	Langley	MAS	23.1922	0.705705	0.522355	1.15747	0.676196	1.43242	1.28043	0.622083	0.723103	1.08893	0.411936	0.502262	0.0704843	0.163693	0.109569	0.659589	1.11223	1.28552	1.25119	0.066547	0.81817	0.142949	1.37795	6.87249	6.89514	0.00148996	0.204632	0.378421	0.0494913	1.15293	1.26133	0.205463	2.38566	0.534077	0.82175	0.0266406	0.156395	0.288677	0.0632019	0.32283	0.746466	0.6435	0.70281	0.637874	5.4481	1.42823	6.58271
2115	Langley	MAS	71.7184	0.822244	0.582068	1.36154	0.782922	2.69643	2.40811	0.533003	0.542338	0.822809	0.263749	0.337312	0.0698519	0.172011	0.1392	0.621529	0.50165	0.571776	0.487697	0.0262773	0.392627	0.28747	1.58892	9.62375	9.55765	0.00249805	0.463782	0.947678	0.0854415	0.413783	0.632627	0.0690919	0.842037	0.990766	1.5589	0.0218457	0.17063	0.348334	0.0867973	0.315005	0.727723	0.631929	0.65844	0.622503	11.546	2.55102	12.9259
2120	Langley	FAS	43.8631	0.471751	0.316203	0.794503	0.451876	1.99793	1.44301	0.121063	0.171396	0.213619	0.110479	0.145173	0.0841549	0.206113	0.132883	0.661742	0.182059	0.219338	0.187152	0.0100197	0.149803	0.180159	1.44319	8.21138	8.53165	0.00176553	0.411408	0.882456	0.0823729	0.095762	0.136567	0.0226147	0.207557	0.66979	1.04796	0.0157408	0.0979958	0.22954	0.0595358	0.230815	0.438127	0.409219	0.445413	0.417052	7.4355	1.70928	9.84251
2121	Langley	FAS	59.7233	0.545374	0.379152	1.04638	0.451135	1.41275	1.17941	0.422721	0.542652	0.823764	0.337135	0.407365	0.0978284	0.168814	0.149297	0.697168	1.15619	1.32938	0.993878	0.056528	0.792912	0.282571	1.42	2.94071	2.89382	0.00116501	0.222338	0.469151	0.0486172	0.976948	1.39807	0.194985	1.74277	0.475882	0.762958	0.0193358	0.193194	0.26714	0.0610036	0.261099	0.560401	0.540897	0.571946	0.570838	6.1288	1.23344	6.21943
2122	Langley	FAS	81.0894	0.736364	0.501192	1.28156	0.690045	2.73325	2.46131	0.182669	0.221971	0.315823	0.129992	0.173122	0.077111	0.162062	0.104744	0.72169	0.193741	0.245413	0.226117	0.0110881	0.177968	0.248059	2.56667	13.8856	14.1771	0.00141979	0.445405	0.688209	0.09633	0.0728392	0.0962771	0.0245158	0.151638	0.901807	1.40511	0.0217792	0.131576	0.337981	0.086485	0.298508	0.648415	0.497953	0.551855	0.52954	7.59942	1.6739	7.22579
2123	Langley	FAS	77.2595	0.780631	0.459354	1.2662	0.701058	4.63691	3.27394	0.306748	0.328319	0.471923	0.171081	0.274344	0.0914334	0.314294	0.180299	1.09483	0.367495	0.468791	0.431771	0.0261122	0.289256	0.441633	3.06785	9.36191	9.41925	0.00188091	0.548936	0.995415	0.122084	0.32243	0.41623	0.0972443	0.675809	1.5581	2.16903	0.0261798	0.131206	0.389369	0.0994068	0.32473	0.588198	0.540404	0.56697	0.581786	10.0523	2.25404	11.7201
2124	Langley	FAS	75.4242	0.665144	0.441552	0.985384	0.700924	3.49688	1.87378	0.206575	0.255552	0.349332	0.162432	0.290426	0.104131	0.213246	0.197845	0.83263	0.174432	0.214314	0.172632	0.0121069	0.136722	0.241088	2.76362	9.93273	10.5498	0.001534	0.621605	1.26811	0.0905882	0.110545	0.126029	0.0363458	0.220148	0.936413	1.5241	0.0201705	0.123978	0.323016	0.0817578	0.224099	0.598682	0.449478	0.487764	0.431754	12.6025	3.05708	20.1213
2125	Langley	FAS	63.6425	0.707714	0.462887	1.10743	0.614889	3.20665	2.34529	0.106501	0.118234	0.174679	0.0827048	0.125883	0.0855707	0.211688	0.165409	0.773461	0.19712	0.21817	0.177227	0.0116212	0.152783	0.525501	2.66103	12.6207	13.3304	0.00196834	0.749273	1.40442	0.114966	0.140624	0.240835	0.0512897	0.333852	1.22346	1.83665	0.0344862	0.117469	0.36208	0.0919257	0.31657	0.668085	0.569918	0.623119	0.565119	9.96286	2.00951	11.8917
2126	Langley	FAS	75.0242	0.620249	0.37298	0.937437	0.541866	2.4959	2.02804	0.148217	0.160738	0.214834	0.0977352	0.112854	0.088724	0.246045	0.167375	0.901012	0.129264	0.154271	0.130478	0.009182	0.120827	0.240785	2.28614	10.4553	10.3305	0.00175218	0.420106	0.770313	0.087217	0.0422704	0.0702989	0.0145018	0.0856337	0.887829	1.34719	0.0206163	0.0923984	0.269987	0.0701131	0.279543	0.541602	0.475706	0.542047	0.498455	11.243	2.37354	11.8562
2127	Langley	FAS	43.0093	0.579923	0.42689	1.02845	0.552808	1.56996	1.34986	0.614661	0.679663	1.00558	0.511341	0.586247	0.0628063	0.140776	0.120273	0.512005	1.08098	1.22322	0.958237	0.059288	0.69658	0.167322	1.51342	5.98317	5.55696	0.00138832	0.279649	0.584329	0.0539242	1.0855	1.45693	0.31727	2.02854	0.439105	0.694458	0.0161988	0.137286	0.259255	0.0576393	0.269891	0.664369	0.538576	0.594631	0.587441	4.12074	0.89519	4.33994
2128	Langley	FAS	78.9981	0.754521	0.560166	1.2033	0.77916	2.7796	2.4434	0.190355	0.0914868	0.137472	0.0832068	0.132781	0.0839983	0.136421	0.159432	0.544272	0.0957401	0.11308	0.139486	0.00552432	0.109974	0.196303	2.60018	11.9467	11.4126	0.00181704	0.489078	0.913063	0.102127	0.0247574	0.0504266	0.00290686	0.0652771	1.09557	1.82169	0.0276894	0.125198	0.33498	0.0890689	0.290084	0.689612	0.459865	0.506073	0.48763	15.8253	3.54781	16.4816
2129	Langley	FAS	95.6828	0.948263	0.690017	1.49857	0.868962	2.65545	2.1829	0.176641	0.1906	0.237292	0.117368	0.152019	0.13833	0.264308	0.347318	0.799406	0.152386	0.171549	0.131263	0.00807877	0.133417	0.262597	3.17034	10.1946	10.8755	0.00257443	0.658177	1.07601	0.111539	0.0373904	0.0667838	0.0157062	0.0836334	1.19472	1.88943	0.0242607	0.12712	0.379195	0.094596	0.382096	0.805185	0.681253	0.734061	0.664269	12.9518	2.72328	14.646
2130	Langley	FAS	63.4443	0.581466	0.404806	1.18118	0.532336	1.89468	1.52369	0.190296	0.232016	0.34218	0.155557	0.180661	0.0663488	0.195129	0.145791	0.706793	0.369924	0.40411	0.366998	0.02041	0.275056	0.135996	1.53756	5.91454	6.00263	0.00109055	0.250955	0.542184	0.0552659	0.283988	0.35555	0.0644918	0.502925	0.570098	0.826235	0.0192526	0.129	0.250078	0.0582591	0.245439	0.578096	0.477241	0.490198	0.496072	7.16129	1.57032	7.28325
2131	Langley	FAS	88.0564	0.555116	0.332737	0.983246	0.483776	3.79783	3.24231	0.0551645	0.0433476	0.061986	0.0399057	0.0637259	0.0786408	0.201078	0.109041	0.69415	0.0746865	0.0776291	0.0707864	0.0029156	0.0545122	0.189229	3.18831	13.1124	14.2583	0.00180976	0.64914	1.0351	0.114122	0.0199857	0.035613	0.00889425	0.040477	1.17833	1.71368	0.0206556	0.166939	0.331483	0.0850838	0.270388	0.561597	0.497008	0.569304	0.509282	14.8382	3.44415	15.1969
[truncated: 5 more columns]

## Sheet: F3_HB+MRM
Colony	Group	HB%	HB-CoAT-FG	HB-CoAT-LG	HB-CoAT-LP	HB-CoAT-TE	HB-CoAT-SG	Gr-ASP3-FD	Gr-ASP3-LL	HB-CBP-DI	HB-CBP-DV	HB-CBP-LD	HB-CBP-SL	HB-CBP-IS	HB-P450-AE	HB-P450-DL	HB-P450-IV	HB-P450-LS	HB-Hyp-MG	VSH-APOLI-FQ	HB-Hyp-HT	VSH-APOLI-IQ	VSH-APOLI-VV	HB-OBP18-DG	HB-OBP18-FN	HB-OBP18-EI	HB-OBP18-IE	HB-OBP16-TG	HB-OBP16-TI	HB-SPARC-DL	Gr-ProPo-FS	Gr-ProPo-IY	Gr-ProPo-SS	Gr-ProPo-SV	Gr-ProPo-VA	HB-SPARC-HE	CTRL-SPE-AN	CTRL-SPE-DL	CTRL-SPE-IQ	CTRL-SPE-AD	CTRL-SPE-LL	VSH-VAT1-YI	VSH-VAT1-AT	VSH-VAT1-GA	VSH-VAT1-NL	VSH-VAT1-VV	HB-TaTBP-DS	HB-TaTBP-AP	HB-TaTBP-FE
3145	MAS	81.1829	0.904659	1.06675	1.49036	0.825587	0.0809537	3.82977	2.06855	0.22382	0.275356	0.0237805	0.936061	0.404917	1.12616	1.517	0.542635	2.25696	2.77819	14.0026	0.557572	2.96478	24.6168	0	1.25938	0.589794	0.110947	9.11364	10.1024	1.14493	0.749037	0.893556	1.20294	0.452562	1.10423	1.79719	0.643413	1.4885	1.0973	0.89	2.72157	0.620565	1.18366	0.618065	1.65084	2.32659	0.185774	0.0788985	0.43376
3147	MAS	85.4852	0.0660469	0.0682704	0.0813947	0.0684686	0.0044516	4.81023	2.57114	0.206131	0.264533	0.018637	0.945408	0.398626	0.0208588	0.0409096	0.010352	0.0481812	3.35228	17.3686	0.810164	4.14879	32.4257	0.00313637	2.20896	1.07545	0.179814	8.13156	7.83958	1.38579	0.0968129	0.0929391	0.14635	0.0896939	0.186233	2.31073	0.361179	0.936223	0.614639	0.499028	1.57508	0.0865818	0.299372	0.117509	0.232091	0.478962	0.123542	0.0511783	0.381546
3149	MAS	94.4261	0.160719	0.173659	0.205928	0.1395	0.00786559	1.73635	1.19056	0.119601	0.153434	0.0106079	0.55483	0.192235	0.0231467	0.0468333	0.00756028	0.0502545	2.30541	3.80136	0.176988	0.839214	6.4773	0.000870519	0.482749	0.251686	0.045093	3.70199	4.07008	0.797442	0.314871	0.360541	0.470134	0.18659	0.363774	1.2296	0.33057	0.652497	0.466798	0.443282	1.42975	0.149724	0.455299	0.171236	0.41369	0.706391	0.107407	0.0363757	0.235932
3150	MAS	88.5811	0.11459	0.129678	0.134643	0.112798	0.00660493	2.48337	1.6074	0.14044	0.183847	0.00874223	0.707491	0.288881	0.0296075	0.0474079	0.0119399	0.0487195	1.6772	4.52527	0.204814	1.01606	8.16016	0.00150077	1.14879	0.511486	0.0604261	4.7136	4.40918	0.992268	0.0871067	0.112398	0.138034	0.0621153	0.115676	1.43928	0.308991	0.6663	0.419064	0.409424	1.26537	0.135243	0.320067	0.171751	0.386107	0.680245	0.12073	0.0349941	0.245027
3151	MAS	100	0.153329	0.182112	0.191048	0.142571	0.00934908	2.8697	1.77156	0.155238	0.2064	0.0162291	0.726369	0.271549	0.0174317	0.0365609	0.00920292	0.0320775	3.00321	5.68623	0.283552	1.37241	10.1647	0.00177391	1.30813	0.577739	0.0745359	6.09864	6.68298	1.08608	0.268013	0.355891	0.508767	0.201297	0.444272	1.60508	0.408459	0.915189	0.555616	0.579055	1.4886	0.15632	0.560084	0.207083	0.459139	0.782088	0.164546	0.0417531	0.260819
3152	MAS	83.3808	0.0916204	0.10123	0.123361	0.0935051	0.00621926	3.37791	1.75879	0.14187	0.187908	0.0154193	0.660542	0.254451	0.0155631	0.0369101	0.00531918	0.0316943	2.46061	9.3445	0.712565	2.19368	17.1301	0.00185005	1.33447	0.68794	0.105117	5.15273	5.68146	1.35127	0.192574	0.257777	0.345819	0.149254	0.324412	1.82985	0.350892	0.82461	0.52064	0.468026	1.36999	0.163983	0.405966	0.208359	0.431729	0.853453	0.114814	0.0441293	0.26907
3154	MAS	97.6652	0.229517	0.255134	0.307279	0.245282	0.0177029	7.25052	3.83453	0.300911	0.397211	0.025706	1.46668	0.575747	0.098485	0.143664	0.0546719	0.190702	3.93945	5.22715	0.808488	1.18005	9.52426	0.00382978	2.30084	1.21864	0.205918	11.8128	11.5059	1.70587	0.238683	0.286033	0.349113	0.140147	0.305335	2.87254	0.551616	1.27884	0.933515	0.793149	2.34207	0.215973	0.681465	0.314146	0.595478	1.221	0.171254	0.083445	0.522757
3155	MAS	84.9638	0.0950504	0.105412	0.122781	0.0993375	0.00691089	4.70452	2.84475	0.199535	0.216162	0.013103	0.781264	0.354758	0.0332626	0.0637193	0.0141541	0.0537793	4.33742	13.4916	0.768658	2.79827	19.7064	0.00286392	1.94991	0.91539	0.152351	10.9242	9.78352	2.05087	0.110278	0.103466	0.147036	0.112974	0.240314	3.16168	0.389404	0.966032	0.606993	0.531511	1.62018	0.105786	0.320429	0.137168	0.316218	0.587716	0.14654	0.0520871	0.415741
3156	MAS	90.1834	0.944174	1.06893	1.13322	0.82922	0.0708221	3.6203	2.25686	0.178399	0.258249	0.0237391	0.895558	0.343708	0.894739	1.30377	0.366846	1.7141	2.50173	10.3329	0.500564	2.19889	14.3506	0.00263242	1.8598	0.84561	0.132473	9.50081	8.34285	1.26703	0.559052	0.729473	0.899491	0.331431	0.598354	1.99648	0.576936	1.44	0.885632	0.79428	1.79177	0.454272	1.31254	0.529582	1.15646	2.14029	0.143445	0.0480665	0.382748
3157	MAS	92.8609	0.0518264	0.0611217	0.0624023	0.0489222	0.0037782	2.54989	1.91736	0.0983212	0.137399	0.00641364	0.477085	0.172234	0.0133325	0.0210821	0.00462918	0.0317209	1.69545	5.37581	0.173052	1.10441	7.45288	0.00132756	1.10034	0.537242	0.0696729	4.39764	4.61977	1.14464	0.113531	0.132666	0.192288	0.0587821	0.137548	1.82775	0.237597	0.507999	0.315672	0.314661	0.727213	0.0642341	0.183629	0.086442	0.185815	0.361807	0.0962679	0.0181839	0.237836
3158	MAS	97.5816	0.102773	0.121519	0.124169	0.0990795	0.00778794	2.7871	1.93442	0.0923886	0.129219	0.00656737	0.514978	0.192286	0.0523208	0.0962364	0.0167552	0.106052	2.45793	7.64812	0.28938	1.66182	10.7026	0.00242731	1.46658	0.599434	0.110396	4.6649	4.65046	0.964206	0.184554	0.205009	0.322812	0.143519	0.288552	1.49761	0.238372	0.587771	0.398402	0.352554	0.729734	0.117212	0.441603	0.167833	0.345307	0.682536	0.106223	0.0197199	0.209318
3160	MAS	86.4611	0.063169	0.0647775	0.0692102	0.0562321	0.00405841	2.48616	1.74644	0.11865	0.135533	0.00737535	0.527734	0.234299	0.0197029	0.0409135	0.00768139	0.0553308	2.13208	9.02404	0.609916	2.02815	13.6971	0.00148388	1.1785	0.535373	0.0837708	3.50769	3.58102	1.05584	0.127373	0.134186	0.198469	0.0894039	0.152319	1.56031	0.322035	0.679667	0.391866	0.444699	0.802454	0.10458	0.395752	0.154718	0.31706	0.602941	0.103893	0.0278723	0.215922
3162	MAS	88.2868	0.183252	0.20073	0.226979	0.167056	0.0131044	2.31846	1.39038	0.102436	0.122296	0.00787655	0.466582	0.221045	0.14315	0.201953	0.0374109	0.325983	1.96386	15.4029	0.420086	3.09734	18.8921	0.00146358	1.00942	0.49375	0.0826515	5.99771	5.52012	1.00768	0.301972	0.376398	0.479183	0.228545	0.363696	1.44423	0.282354	0.67667	0.437547	0.433014	0.945544	0.127197	0.313474	0.174609	0.35827	0.670157	0.108732	0.0223259	0.227449
3163	MAS	98.1545	0.0808218	0.0933957	0.10945	0.0777439	0.00578533	4.34488	2.41021	0.191118	0.215161	0.0121761	0.818702	0.412705	0.0233578	0.0554522	0.01308	0.0515408	3.29344	12.7673	0.668778	3.00619	21.3986	0.00363859	2.05568	0.918864	0.167051	11.2691	10.3552	1.48052	0.195451	0.227338	0.310146	0.173783	0.414636	2.25337	0.475824	1.08601	0.712341	0.606197	1.2873	0.120716	0.444419	0.164618	0.322941	0.647758	0.12085	0.0255614	0.288455
3164	MAS	75	0.240456	0.271109	0.332193	0.242186	0.0167952	4.6613	3.0788	0.284501	0.395571	0.02179	1.50273	0.536495	0.0462934	0.0766749	0.0179419	0.0822623	3.56979	4.954	0.787016	1.18278	7.20898	0.00279451	1.75091	0.886398	0.159065	6.76161	6.76567	1.82256	0.168679	0.15078	0.233656	0.093059	0.157186	2.96814	0.575105	1.1974	0.864415	0.798287	1.49379	0.222317	0.705123	0.295434	0.564291	1.20671	0.251207	0.0620302	0.530753
3165	MAS	89.8755	0.21936	0.227309	0.238316	0.189873	0.00991813	2.9482	2.0176	0.174444	0.327098	0.0103809	1.09014	0.332691	0.0290927	0.0418829	0.00896821	0.0420053	3.33054	6.04572	0.442704	1.30825	8.00747	0.00146711	1.42524	0.584638	0.0925907	8.54855	7.93805	1.27142	0.147786	0.137249	0.211691	0.0892796	0.146011	2.00211	0.403045	0.918688	0.554398	0.563674	1.19543	0.153805	0.675663	0.242291	0.472882	1.0055	0.112977	0.04424	0.348855
3167	MAS	85.0497	0.158708	0.18451	0.210796	0.141865	0.0114025	3.81517	2.46437	0.256524	0.338574	0.0174356	1.25618	0.613239	0.0542485	0.12481	0.0314464	0.101314	3.6105	11.4604	0.789876	2.60435	17.2721	0.00352402	2.54795	1.20811	0.208849	5.8614	5.42633	2.21894	0.176021	0.171377	0.264276	0.159871	0.373213	3.17988	0.552797	1.15006	0.830689	0.744191	1.62655	0.16234	0.426279	0.240639	0.436397	0.873975	0.174625	0.0429813	0.480824
3169	MAS	74.1243	0.0946496	0.111795	0.131384	0.0994663	0.00745442	4.14996	2.62522	0.174645	0.19203	0.00654733	0.787576	0.367181	0.0152365	0.030737	0.00682316	0.0309583	3.26159	15.8551	0.479479	3.28417	21.9143	0.00331508	1.5014	0.699895	0.129489	11.4364	11.7023	1.12152	0.138558	0.146607	0.20422	0.124407	0.259318	1.94799	0.471964	0.95895	0.675109	0.633251	1.30801	0.0959713	0.171714	0.13441	0.257954	0.532099	0.119086	0.0258823	0.342422
3170	MAS	85.7675	0.87777	1.01739	1.14734	0.839134	0.073814	3.92352	2.30272	0.197208	0.193777	0.0155523	0.719376	0.341244	0.720392	0.903717	0.297875	1.49562	3.72061	8.56535	0.297893	1.93411	11.7503	0.00204654	1.09042	0.563593	0.0978906	8.51077	8.06411	0.863656	0.520751	0.665218	0.862841	0.429051	0.658513	1.48133	0.532931	1.4059	0.912637	0.7808	1.92327	0.293758	0.716517	0.417289	0.787299	1.53144	0.12501	0.0406021	0.307032
3171	MAS	100	0.378061	0.464666	0.512447	0.336428	0.0304765	2.34098	1.75937	0.0882441	0.126428	0.00816961	0.482558	0.16339	0.418127	0.467998	0.140161	0.789189	2.04374	4.05891	0.273009	0.874103	5.20924	0.0019686	0.995892	0.524435	0.0827868	7.42625	6.98403	0.812165	0.211258	0.284636	0.392755	0.155746	0.275522	1.19469	0.304726	0.722796	0.431954	0.399857	0.932623	0.144682	0.588376	0.226163	0.433147	0.845028	0.138108	0.0149014	0.215809
3172	MAS	98.1061	0.228694	0.241136	0.267744	0.221182	0.0130933	3.86757	2.7085	0.221675	0.319132	0.0138863	1.12398	0.413985	0.0372987	0.0546133	0.0126971	0.0684543	3.88527	6.547	0.665067	1.40541	7.96647	0.00213757	0.915844	0.55931	0.0977577	9.45028	9.48373	1.30853	0.196378	0.185779	0.279462	0.127334	0.178185	2.05419	0.468246	1.08316	0.683431	0.622064	1.91523	0.184519	0.597541	0.250175	0.493144	1.04938	0.110477	0.0447321	0.403666
3173	MAS	100	0.214654	0.233855	0.27824	0.223361	0.0138803	4.92779	3.04316	0.20789	0.305032	0.015568	1.17714	0.463168	0.0445166	0.064846	0.0140494	0.0709164	4.51982	4.98357	0.532315	1.05633	6.71062	0.00250446	1.23152	0.802775	0.120388	12.405	11.9957	1.28649	0.235163	0.242407	0.299728	0.12672	0.251436	2.18862	0.390886	0.944273	0.606103	0.572028	1.53445	0.161824	0.573527	0.21944	0.443228	0.82392	0.161543	0.0439751	0.386591
3175	MAS	97.0596	0.209871	0.212914	0.24591	0.220773	0.0103957	5.69224	3.37611	0.223294	0.296063	0.0103438	1.05416	0.479974	0.0582647	0.0806758	0.0151318	0.0940879	3.32464	8.1304	0.479994	1.86687	12.2781	0.00258317	1.835	0.972571	0.144407	16.6801	15.9322	1.66701	0.166029	0.134524	0.222433	0.0892398	0.215028	2.47044	0.415689	1.02726	0.623747	0.612756	1.44374	0.150558	0.400171	0.17698	0.371672	0.77907	0.194289	0.0382943	0.439175
3176	MAS	94.3714	0.309323	0.329753	0.374259	0.294953	0.0177302	5.08293	3.23369	0.295115	0.448403	0.0140636	1.49258	0.73231	0.0412598	0.0658031	0.00996181	0.0781013	3.18625	5.42143	0.461195	1.20799	7.49761	0.00304612	1.76885	0.959579	0.181186	9.02954	8.66306	1.91127	0.164414	0.15168	0.237855	0.0973423	0.181013	2.8366	0.523682	1.29377	0.811012	0.718511	1.47818	0.242613	0.889732	0.317613	0.75188	1.36628	0.13942	0.0406638	0.498406
3178	MAS	95.2679	0.0827597	0.095089	0.110405	0.0778909	0.00483841	2.34098	1.78894	0.134079	0.190664	0.00784474	0.624985	0.267747	0.0153631	0.0385359	0.00731061	0.0284153	2.94321	8.04716	0.28964	1.46886	10.6386	0.00132346	0.723052	0.372759	0.0752995	8.50155	7.71841	1.29792	0.0999126	0.0929064	0.14432	0.0876212	0.167859	1.81235	0.365894	0.824607	0.547597	0.501023	1.24278	0.0912313	0.299174	0.119242	0.271679	0.523913	0.119534	0.0246704	0.264973
3470	FAS	84.6444	0.544337	0.583282	0.657503	0.470599	0.0294848	4.24372	2.6355	0.285145	0.358825	0.029421	1.48731	0.562878	0.256	0.359064	0.103212	0.456398	3.44468	6.6355	0.615204	1.49424	12.2084	0.00198248	1.33789	0.720799	0.107809	6.27263	5.99434	1.73172	0.347361	0.430943	0.551156	0.209069	0.354566	2.55861	0.621069	1.33184	0.934704	0.851799	3.0284	0.387321	1.11632	0.420104	1.16988	1.68396	0.207217	0.0754072	0.449775
3472	FAS	73.8806	1.70989	1.84073	1.92395	1.34835	0.106856	2.1697	1.40205	0.152586	0.241935	0.0287828	0.98964	0.277003	1.48144	1.86762	0.495818	2.64357	1.77436	7.31923	0.325979	1.52753	9.93689	0.00174128	1.00929	0.452849	0.0618216	3.70832	3.69891	0.675544	1.02277	1.20432	1.61351	0.635403	1.13697	1.04147	0.593511	1.57621	0.871674	0.840384	2.53578	0.637774	1.88978	0.738274	1.40095	2.77369	0.126599	0.0409025	0.377951
3498	FAS	97.7941	0.0632191	0.0685072	0.0827749	0.0572645	0.0036594	3.32844	1.75135	0.101269	0.162363	0.0140517	0.593356	0.190283	0.012996	0.0313323	0.0106557	0.0255216	1.84822	8.90055	0.197733	1.86296	17.3995	0.00140117	1.00063	0.488096	0.0849318	5.70676	5.48269	1.19286	0.127121	0.157	0.195502	0.0634701	0.18505	1.66794	0.292148	0.719458	0.463989	0.4512	1.61177	0.113965	0.360824	0.134027	0.331108	0.553022	0.0961351	0.0567369	0.265721
3500	FAS	99.5455	0.14764	0.145818	0.181184	0.138269	0.00806998	3.0567	1.71614	0.16175	0.200046	0.0130239	0.82118	0.351279	0.018797	0.037303	0.0103565	0.0268632	3.11455	5.38913	0.198077	1.12577	7.23721	0.00143085	0.732947	0.424114	0.0637583	8.9628	7.5417	0.581734	0.202595	0.233568	0.313806	0.167163	0.353506	0.884874	0.303269	0.750846	0.495818	0.424519	1.09983	0.0857526	0.3194	0.120715	0.2656	0.503651	0.0831068	0.0248476	0.183858
3501	FAS	97.541	0.197819	0.236098	0.308149	0.193353	0.0185175	6.63807	3.30927	0.16396	0.160383	0.0180339	0.693932	0.297488	0.0773329	0.126007	0.0460719	0.142899	5.19669	20.8554	0.419807	4.70004	31.8347	0.00454627	1.86052	1.20711	0.23924	16.9911	16.3711	1.26162	0.234199	0.337471	0.437737	0.237309	0.466833	1.94715	0.469023	1.13111	0.844447	0.660011	2.10804	0.0858994	0.355091	0.143841	0.245787	0.557053	0.159039	0.0474014	0.299323
3503	FAS	88.2441	0.118995	0.142033	0.155322	0.116226	0.00782569	2.84621	1.66529	0.130647	0.162713	0.0118363	0.624672	0.259949	0.0428373	0.0815939	0.027672	0.0838685	2.2659	6.0055	0.298881	1.37654	10.2591	0.00218264	1.16237	0.583308	0.0877202	7.48501	6.85083	0.85405	0.224097	0.275608	0.358357	0.138336	0.328075	1.26471	0.28943	0.670304	0.451195	0.414581	1.48718	0.128183	0.394637	0.153427	0.378274	0.581893	0.125739	0.0306884	0.216557
3507	FAS	100	0.126841	0.155017	0.244126	0.162988	0.0111458	7.67578	3.72425	0.179747	0.245237	0.0131777	1.09852	0.345064	0.0291337	0.0639949	0.0163801	0.0548406	5.54814	11.0119	0.624808	2.36241	16.0077	0.00413657	1.66207	0.98128	0.214122	22.4481	18.7575	2.07206	0.384519	0.319121	0.447131	0.174836	0.454958	3.34286	0.616515	1.52924	1.12517	0.986201	3.16259	0.141546	0.487944	0.20051	0.391651	0.866276	0.191368	0.0552635	0.508087
3508	FAS	91.0583	0.183427	0.201494	0.260704	0.177725	0.0124647	4.03058	2.30759	0.241502	0.266986	0.0175551	1.10663	0.539986	0.026183	0.0513919	0.0151174	0.0455478	2.48273	12.9396	0.334267	2.83222	21.8673	0.00273744	1.65279	0.877468	0.135485	8.74503	8.53378	1.50491	0.350167	0.518194	0.641622	0.245797	0.523601	2.34242	0.562497	1.13355	0.874764	0.782607	2.23415	0.270123	0.885	0.33454	0.78304	1.26826	0.147411	0.0483052	0.358351
3509	FAS	96.5442	0.883468	0.942608	0.877017	0.620013	0.0456497	1.20702	1.06689	0.136989	0.158622	0.0135337	0.61171	0.200644	0.792195	0.988084	0.218198	1.25871	1.57619	3.60264	0.253709	0.854554	6.56019	0	0.446508	0.170438	0.0253752	3.74395	3.98734	0.556053	0.74307	0.775567	1.02604	0.469471	0.701722	0.761842	0.426501	0.926193	0.487608	0.597391	1.5373	0.42082	1.24092	0.404131	1.01835	1.55148	0.103098	0.0308067	0.237159
3510	FAS	92.3348	1.2483	1.19189	1.04212	0.811474	0.0608699	1.96558	1.41254	0.130623	0.162407	0.0152305	0.635764	0.202731	1.20175	1.52016	0.297099	1.82531	2.23372	4.17648	0.243158	0.873165	5.04567	0	0.737435	0.261138	0.0348009	5.71499	5.50108	0.473656	0.732604	0.758527	1.05871	0.477851	0.701871	0.658892	0.470901	0.963625	0.529432	0.595034	1.58452	0.374861	1.15116	0.41299	0.948567	1.58248	0.131546	0.0275728	0.250672
3513	FAS	88.799	0.138397	0.143527	0.157185	0.117123	0.00843845	2.04511	1.40077	0.149813	0.184141	0.00828405	0.652785	0.269815	0.027173	0.055581	0.00678505	0.0533451	1.97484	8.16856	0.33493	1.50777	10.5103	0.00153902	1.19838	0.543378	0.0908957	4.87453	5.18538	1.0998	0.156974	0.194684	0.271496	0.12378	0.218654	1.61081	0.275549	0.58383	0.396581	0.375303	0.781268	0.119492	0.425976	0.152662	0.329948	0.636473	0.115519	0.0228126	0.254167
3514	FAS	81.51	0.051067	0.064155	0.0613126	0.0478973	0.00388998	2.37023	1.61479	0.0873107	0.0976469	0.00471216	0.377282	0.156339	0.00990207	0.0224431	0.00692868	0.0192996	1.7158	7.30415	0.12612	1.67961	10.8075	0.00132931	1.13936	0.568008	0.0797057	6.55019	6.48255	0.817437	0.0628479	0.0699197	0.0935249	0.0773295	0.171803	1.15063	0.251096	0.555918	0.346106	0.347954	0.81947	0.0451888	0.196641	0.0733926	0.128026	0.304848	0.0905778	0.0204508	0.186955
3515	FAS	97.5806	0.58024	0.605282	0.763723	0.51558	0.0387832	3.98275	2.13645	0.260679	0.326859	0.0205543	1.30074	0.575998	0.391004	0.593475	0.138917	0.848027	3.00586	4.68901	0.667822	1.1579	8.96631	0.00158329	1.08839	0.515527	0.0922606	8.42573	8.59697	1.61051	0.358333	0.397919	0.551333	0.192098	0.428108	2.43282	0.504291	1.12401	0.794548	0.712403	1.7692	0.321125	1.02103	0.371778	1.06142	1.39846	0.168438	0.0641824	0.44446
3516	FAS	69.8326	0.0649526	0.0792694	0.091016	0.0700492	0.00470644	3.86554	2.16327	0.0981968	0.128344	0.00689356	0.571762	0.237355	0.0230769	0.0433758	0.0110584	0.0482323	2.38003	5.96199	0.436643	1.34345	7.63178	0.0024635	1.47506	0.62004	0.114415	8.7998	8.28652	1.06487	0.0938235	0.103994	0.153962	0.0542326	0.121134	1.70333	0.264536	0.633078	0.437106	0.37354	0.833056	0.0723449	0.295956	0.108664	0.236032	0.471618	0.163184	0.0259565	0.277213
3517	FAS	98.5294	0.123754	0.135588	0.164405	0.118096	0.00765931	3.16384	2.22739	0.120877	0.179621	0.00785691	0.688518	0.243303	0.0293323	0.0380168	0.0106966	0.0536943	3.29125	6.18575	0.401532	1.36879	8.16996	0.0018631	1.14256	0.565987	0.125268	11.4863	11.1938	0.96563	0.160859	0.177682	0.248253	0.111788	0.226548	1.5031	0.394541	0.822164	0.577772	0.528541	1.41507	0.106107	0.283563	0.142789	0.304616	0.59025	0.159632	0.0249718	0.254889
3518	FAS	99.6094	0.172126	0.195033	0.215443	0.184102	0.0107092	5.14628	3.00082	0.199938	0.324659	0.0107	1.14248	0.371744	0.0249334	0.0427163	0.0131608	0.0386526	4.60784	7.26552	0.598231	1.71855	10.4904	0.00232638	1.2917	0.735843	0.128264	9.92812	9.11204	1.70832	0.175134	0.166452	0.231778	0.100179	0.207679	2.6537	0.384792	0.886025	0.609183	0.565516	1.50325	0.137438	0.504747	0.181259	0.379422	0.759193	0.175621	0.042071	0.455299
3519	FAS	99.5968	1.25971	1.42859	1.47671	1.0098	0.085648	1.63356	1.23244	0.142593	0.165009	0.0282562	0.780176	0.228359	0.966275	1.59449	0.288734	1.61757	1.68052	4.50522	0.249245	0.890355	5.61556	0	0.693048	0.301803	0.0458156	5.55324	5.11657	0.710974	0.748808	0.952753	1.30061	0.498644	0.750553	1.05843	0.470986	1.10894	0.663372	0.670906	1.64471	0.472869	1.58656	0.668002	1.17496	2.61691	0.0909649	0.0374007	0.293919
3520	FAS	98.8204	0.0662778	0.071574	0.0841458	0.0589026	0.00387888	2.98542	1.86438	0.12421	0.146031	0.00642115	0.618543	0.282417	0.00979999	0.0227145	0.0071477	0.0217023	2.76608	9.07343	0.4873	1.99257	13.3212	0.00189629	1.03271	0.54676	0.095861	9.05114	8.687	1.11617	0.0974367	0.108353	0.158057	0.0815007	0.164404	1.84412	0.259723	0.575619	0.436017	0.365317	0.880181	0.0853472	0.331451	0.126172	0.255493	0.482477	0.122246	0.0198787	0.246648
3521	FAS	100	0.0554671	0.0795593	0.0999457	0.0775662	0.00451071	6.10107	3.03313	0.206163	0.218398	0.0136397	0.895044	0.51912	0.00884333	0.0221156	0	0.0171059	4.40601	17.5504	0.72262	4.00925	27.3501	0.00563362	2.29321	1.08635	0.218231	12.6595	11.9861	1.65081	0.107194	0.0900703	0.137601	0.114814	0.306927	2.58719	0.431804	0.852673	0.700474	0.561888	1.31517	0.0974945	0.332964	0.131294	0.280152	0.489329	0.119675	0.03754	0.356438
3522	FAS	97.1175	0.186876	0.213368	0.240646	0.192186	0.0118875	3.57247	2.94578	0.221449	0.341605	0.0144371	1.24334	0.443873	0.0367842	0.064804	0.0114432	0.0625016	3.02705	4.14278	0.438288	0.897719	5.65379	0.00238421	1.32718	0.722597	0.113684	7.76534	7.12845	1.77728	0.154265	0.163055	0.21652	0.0785495	0.135531	3.00426	0.425002	0.998741	0.605371	0.582163	1.36865	0.179279	0.645765	0.231154	0.458341	0.893349	0.152475	0.0458383	0.410862
3523	FAS	92.0226	0.113211	0.143477	0.189042	0.123965	0.0121859	5.35924	3.23279	0.245456	0.248179	0.01669	1.07601	0.498669	0.025835	0.0558578	0.00994007	0.0515743	5.55128	20.5125	0.784513	4.79103	30.5423	0.00306522	1.1947	0.70465	0.150982	13.0855	12.2471	1.98887	0.227586	0.266834	0.374919	0.17312	0.357646	3.21846	0.452143	1.00351	0.727145	0.618103	1.55505	0.137121	0.545067	0.23167	0.441335	0.89805	0.161571	0.0473362	0.368064
3524	FAS	100	0.79339	0.857086	0.719957	0.545826	0.0401056	0.712433	0.623531	0.102303	0.124593	0.0127839	0.431213	0.150443	0.787276	1.16356	0.192594	1.36048	1.01277	3.54092	0.108615	0.784637	4.72059	0	0.543507	0.199253	0.0231336	3.55345	3.3652	0.407962	0.441954	0.530101	0.724894	0.269578	0.33849	0.58375	0.389696	0.751242	0.417143	0.494488	1.33039	0.332918	1.08442	0.380944	0.841129	1.53816	0.096696	0.0221203	0.204701
3525	FAS	94.5798	0.359115	0.405615	0.409615	0.29287	0.0239831	1.59023	1.28579	0.0687035	0.132627	0.00622438	0.475568	0.121279	0.349299	0.54844	0.0984017	0.577738	1.56528	6.78727	0.220951	1.55446	9.10812	0.000937063	0.776422	0.358373	0.0546582	7.09926	6.58599	0.723247	0.298011	0.326696	0.463379	0.135068	0.232135	1.11379	0.3362	0.783338	0.450951	0.476194	1.17469	0.155231	0.644987	0.252856	0.36521	0.983879	0.0775572	0.0186306	0.243454
3780	BM	58.599	0.244714	0.26613	0.305522	0.233413	0.0142675	4.31385	2.99665	0.237227	0.305085	0.0147475	1.06994	0.480015	0.045432	0.0683858	0.0128341	0.0813776	4.28146	10.1966	0.845407	1.94715	14.5031	0.00105725	0.819254	0.383161	0.0725816	10.4638	9.75643	1.96027	0.294629	0.302392	0.395607	0.168554	0.345766	2.97989	0.454221	1.02636	0.723468	0.648028	1.90375	0.211992	0.702137	0.246659	0.646468	0.968467	0.126384	0.0509222	0.422144
3796	BM	76.487	0.11733	0.12994	0.137023	0.098238	0.00791317	3.2434	2.07963	0.118101	0.1686	0.00936738	0.6673	0.205328	0.0595024	0.0838291	0.0214343	0.103502	2.76358	8.48244	0.40721	1.91959	11.7595	0.00136376	0.900363	0.421436	0.0600956	5.7825	5.97322	1.04266	0.117484	0.174044	0.237184	0.120537	0.19022	1.70953	0.273812	0.614693	0.359692	0.390476	0.925408	0.125171	0.437388	0.172917	0.309753	0.711142	0.0871489	0.0242338	0.210134
3800	BM	75.9204	0.131559	0.149601	0.218004	0.143875	0.0123362	5.61603	2.81305	0.260479	0.2512	0.0231928	1.13279	0.652337	0.031959	0.0645517	0.011611	0.0631843	3.4357	10.3385	0.343503	2.08105	13.5235	0.00518187	1.78324	0.844108	0.214199	8.36651	9.80926	1.77663	0.141328	0.146115	0.198199	0.126287	0.314987	2.95398	0.481497	1.1657	0.89102	0.64327	1.69735	0.124346	0.455764	0.190966	0.341174	0.684437	0.126169	0.0476676	0.398121
3803	BM	59.3818	0.17425	0.192431	0.204265	0.145956	0.0102423	1.56554	1.04764	0.133645	0.158105	0.0121476	0.574268	0.245438	0.0311369	0.043101	0.0149416	0.0493168	1.63881	4.12036	0.209547	0.937927	6.90848	0.00107377	0.592455	0.302654	0.0475241	5.54197	5.43882	0.855916	0.220452	0.26359	0.361014	0.168822	0.283798	1.27607	0.344849	0.772262	0.500487	0.455483	1.33691	0.140546	0.470746	0.17548	0.446752	0.66378	0.111529	0.0286271	0.205851
3807	BM	41.5974	0.126145	0.139031	0.139183	0.107402	0.009718	3.65788	2.38288	0.158099	0.229939	0.0123208	0.796895	0.253155	0.0607214	0.108797	0.0203401	0.0935791	3.50436	8.83457	0.499823	1.90403	12.4593	0.00156413	1.09309	0.537739	0.0831967	8.73181	6.92189	1.13155	0.181558	0.202652	0.289654	0.16872	0.24791	1.65264	0.393152	0.990776	0.573241	0.563456	1.633	0.109427	0.439538	0.148286	0.319844	0.653118	0.128651	0.0361591	0.274332
3815	BM	65.3888	0.833718	0.933011	0.991038	0.712649	0.0602052	3.13051	2.09439	0.148753	0.139715	0.0153211	0.721276	0.267774	0.729634	0.954245	0.227436	1.29631	2.38957	4.14964	0.327506	0.968259	5.80074	0.00175598	0.784393	0.365594	0.0653839	9.4439	8.71415	0.694211	0.571034	0.593045	0.865063	0.375465	0.647833	1.04662	0.470376	1.06467	0.709753	0.657991	1.45708	0.274352	0.914019	0.349913	0.789899	1.28894	0.107815	0.0200241	0.248904
3820	BM	71.0283	0.0500527	0.0578279	0.0609303	0.0475419	0.00452881	3.25294	2.27574	0.080016	0.16223	0.00469425	0.573362	0.173349	0.0107248	0.0169501	0.00423266	0.0186076	2.27681	5.38206	0.335918	1.12234	7.38855	0.00153861	0.893246	0.479826	0.0765488	9.76654	9.11695	0.956076	0.104388	0.123604	0.160449	0.0549025	0.128505	1.46593	0.274419	0.668183	0.411097	0.403359	0.904774	0.0661951	0.27424	0.104154	0.173512	0.428374	0.0955693	0.0215878	0.238495
3822	BM	50.855	0.261548	0.299635	0.286872	0.207997	0.0190516	2.46868	1.8077	0.126044	0.156734	0.0113662	0.645711	0.255783	0.228744	0.303734	0.0848165	0.4353	2.15702	8.02912	0.436596	1.65005	10.297	0.00134722	0.996463	0.409769	0.0701024	6.23305	5.81839	0.855801	0.254278	0.294757	0.42979	0.191862	0.301706	1.40867	0.292649	0.617214	0.427915	0.401065	0.829162	0.158004	0.525254	0.20134	0.421427	0.795796	0.113933	0.021532	0.255229
3824	BM	53.376	0.0632803	0.0631744	0.0760609	0.0598894	0.0040702	3.22475	2.20661	0.0979724	0.121066	0.00728346	0.460168	0.206436	0.00637153	0.0152878	0	0.0118924	3.0665	7.8197	0.529881	1.66657	10.426	0.00206751	1.05469	0.476856	0.101672	7.39504	6.67306	1.19844	0.0691836	0.0814849	0.0971961	0.0613943	0.12619	1.802	0.226964	0.56138	0.353487	0.310489	0.641537	0.0497065	0.109408	0.0804584	0.148994	0.328619	0.161362	0.0184624	0.189549
3828	BM	74.4372	0.462812	0.54459	0.618119	0.418371	0.0368185	1.91446	1.19311	0.143182	0.163835	0.0178913	0.609165	0.29702	0.390196	0.614486	0.157611	0.617388	2.31485	8.82925	0.458489	2.0179	13.8834	0.00143976	0.785054	0.40847	0.070029	4.6413	4.71063	0.903653	0.299755	0.339656	0.448845	0.187669	0.346683	1.38449	0.370974	0.897207	0.548635	0.499451	1.7065	0.24708	0.767942	0.293908	0.736056	1.12832	0.0952215	0.0351958	0.242622
3836	BM	62.9234	0.0452952	0.0558762	0.0574658	0.0415743	0.00352835	3.02521	1.97427	0.0925746	0.097815	0.00914566	0.376966	0.17244	0.00629255	0.0130918	0.00510345	0.0117102	2.89587	9.31191	0.4336	1.90067	13.7882	0.00168631	1.09537	0.554878	0.088276	7.37305	6.96118	1.0112	0.0762556	0.0969483	0.144309	0.0706674	0.140353	1.54452	0.224757	0.485149	0.333392	0.298756	0.832177	0.0519553	0.166899	0.0847893	0.15599	0.32325	0.13018	0.0289483	0.176627
3841	BM	73.9794	0.103266	0.130209	0.1335	0.108775	0.0082302	3.17428	2.16671	0.145354	0.176074	0.0102623	0.653252	0.323449	0.0342868	0.0666396	0.0114408	0.0544327	3.49675	11.5204	0.642494	2.61081	16.0706	0.00225809	1.34085	0.769336	0.132172	8.91126	8.3041	1.372	0.151129	0.161034	0.246244	0.131364	0.231439	2.09624	0.347769	0.765956	0.519815	0.47862	1.24194	0.0888854	0.317941	0.13643	0.257718	0.537301	0.0891394	0.0349858	0.280234
3852	BM	88.7504	0.878674	0.972731	1.25008	0.755226	0.0619285	3.96775	2.49974	0.217179	0.243703	0.0144207	0.876654	0.362914	0.67217	1.13578	0.230596	1.2131	2.58263	9.88066	0.424006	2.10588	14.7707	0.0010389	0.900078	0.394034	0.0671667	9.10385	8.79324	1.07722	0.662593	0.748057	1.01799	0.468254	0.905791	1.78684	0.525732	1.16489	0.790288	0.695232	1.50074	0.373149	1.17798	0.426728	1.0356	1.58427	0.10839	0.0384074	0.367353
3854	BM	36.3081	0.118093	0.127818	0.129733	0.114311	0.00728901	2.23007	1.52763	0.135942	0.184047	0.00818212	0.618443	0.273107	0.0226948	0.0380366	0.00794589	0.0376562	2.74073	6.62413	0.358852	1.42602	9.31744	0.00115708	0.572913	0.268856	0.0442334	4.37849	4.34061	0.881194	0.119119	0.124643	0.194012	0.124608	0.215078	1.40248	0.417561	0.918626	0.625356	0.582588	1.24944	0.102377	0.359459	0.133924	0.288788	0.531853	0.0982524	0.02644	0.24154
3858	BM	66.2803	0.0757186	0.0891578	0.0883705	0.065499	0.00490569	2.43473	1.57055	0.124415	0.147276	0.00834631	0.527502	0.246214	0.0190436	0.041436	0.00736532	0.03343	2.54744	7.8674	0.383219	1.85282	10.6763	0.00113444	0.793083	0.400993	0.0667653	5.02772	5.59438	1.24045	0.138241	0.177149	0.225243	0.11684	0.178161	1.90346	0.242434	0.565741	0.333224	0.324323	0.909814	0.107876	0.42772	0.146663	0.331786	0.577416	0.0886036	0.0306274	0.231213
3862	BM	67.8617	0.0923129	0.105149	0.111031	0.0851102	0.00590308	2.75897	2.04174	0.124556	0.205717	0.00540609	0.714013	0.27077	0.0222513	0.0417743	0.00452472	0.0433279	2.84346	9.36736	0.481497	2.10474	12.857	0.00114179	0.866523	0.452594	0.0695379	5.2545	4.86869	1.28684	0.0813687	0.0756445	0.11448	0.0794495	0.143888	1.80649	0.342971	0.761235	0.460458	0.471019	0.902151	0.109628	0.417039	0.156377	0.292076	0.61826	0.0842639	0.0232484	0.277167
3867	BM	86.1857	1.35492	1.62014	1.77764	1.16141	0.108834	2.05346	1.49299	0.141708	0.193103	0.0084014	0.770052	0.267889	1.31937	1.76718	0.377883	2.41276	1.94506	5.99322	0.389204	1.42996	8.21035	0.00160852	1.15107	0.471383	0.0834837	7.02992	6.63062	0.865231	0.903438	1.12444	1.54724	0.59575	1.09772	1.38446	0.640187	1.40147	0.987012	0.883054	2.12525	0.497292	1.72845	0.682998	1.28082	2.65451	0.119582	0.0302619	0.343089
3870	BM	83.0044	1.21477	1.36511	1.41756	0.932503	0.0807303	1.44306	1.09892	0.186014	0.210522	0.0181046	0.804489	0.333346	0.800238	1.3761	0.24694	1.57644	1.6172	4.06916	0.287845	0.955975	6.19787	0	0.507177	0.21465	0.0322652	2.69729	2.81335	0.742326	0.645639	0.742787	0.991584	0.440419	0.692604	1.11147	0.559582	1.26084	0.726952	0.715662	1.58598	0.539948	1.59011	0.54902	1.35387	2.1168	0.142313	0.0325484	0.306547
[truncated: 8 more columns]
